# Supplementary material for: Glutamylation imbalance impairs the molecular architecture of the photoreceptor cilium
Source: EMBO J. 2024 Nov 11;43(24):19. doi: 10.1038/s44318-024-00284-1 (PMC11649768; doi:10.1038/s44318-024-00284-1)
Supplement: Supplementary file 3 — Source data Fig. 1 [file 44318_2024_284_MOESM3_ESM.zip]

Archive with 36 entries (27 files):
- EMBOJ-2024-118613-T _SourceDataForFigure1/
- EMBOJ-2024-118613-T _SourceDataForFigure1/1A/
- EMBOJ-2024-118613-T _SourceDataForFigure1/1A/2.tif
- EMBOJ-2024-118613-T _SourceDataForFigure1/1A/bulge-1 colored sized.tif
- EMBOJ-2024-118613-T _SourceDataForFigure1/1A/centriole-crop.tif
- EMBOJ-2024-118613-T _SourceDataForFigure1/1A/TAP Top view.tif
- EMBOJ-2024-118613-T _SourceDataForFigure1/1B/
- EMBOJ-2024-118613-T _SourceDataForFigure1/1B/ac tb 2.tif
- EMBOJ-2024-118613-T _SourceDataForFigure1/1B/bulge.tif
- EMBOJ-2024-118613-T _SourceDataForFigure1/1B/CC 13-1-1.tif
- EMBOJ-2024-118613-T _SourceDataForFigure1/1B/centriole-1.tif
- EMBOJ-2024-118613-T _SourceDataForFigure1/1C/
- EMBOJ-2024-118613-T _SourceDataForFigure1/1C/GT CC 5.tif
- EMBOJ-2024-118613-T _SourceDataForFigure1/1C/GT top view centriole.tif
- EMBOJ-2024-118613-T _SourceDataForFigure1/1C/GT335 bulge 2.tif
- EMBOJ-2024-118613-T _SourceDataForFigure1/1C/GT335.tif
- EMBOJ-2024-118613-T _SourceDataForFigure1/1D/
- EMBOJ-2024-118613-T _SourceDataForFigure1/1D/3-1.tif
- EMBOJ-2024-118613-T _SourceDataForFigure1/1D/polyE bulge 2.tif
- EMBOJ-2024-118613-T _SourceDataForFigure1/1D/polyE centriole-1 sized.tif
- EMBOJ-2024-118613-T _SourceDataForFigure1/1D/polyE top view CC.tif
- EMBOJ-2024-118613-T _SourceDataForFigure1/1E/
- EMBOJ-2024-118613-T _SourceDataForFigure1/1E/bulge.tif
- EMBOJ-2024-118613-T _SourceDataForFigure1/1E/detyr tub top CC.tif
- EMBOJ-2024-118613-T _SourceDataForFigure1/1E/side.tif
- EMBOJ-2024-118613-T _SourceDataForFigure1/1E/top centriole.tif
- EMBOJ-2024-118613-T _SourceDataForFigure1/1G/
- EMBOJ-2024-118613-T _SourceDataForFigure1/1G/MAX_P10 het ni 2 gt335 tub.lif - Series004_Lng_SVCC-1-1.tif
- EMBOJ-2024-118613-T _SourceDataForFigure1/1G/MAX_P14 HET NI 1 GT335 tub.lif - Series002_Lng_SVCC-1-1.tif
- EMBOJ-2024-118613-T _SourceDataForFigure1/1G/MAX_P22 HET NI 2 GT335 tub.lif - Series001_Lng_SVCC-1-1.tif
- EMBOJ-2024-118613-T _SourceDataForFigure1/1H/
- EMBOJ-2024-118613-T _SourceDataForFigure1/1H/MAX_P10 het ni 2 gt335 tub.lif - Series004_Lng_SVCC-1-1-1.tif
- EMBOJ-2024-118613-T _SourceDataForFigure1/1H/MAX_P14 HET NI 1 GT335 tub.lif - Series002_Lng_SVCC-1-1-1.tif
- EMBOJ-2024-118613-T _SourceDataForFigure1/1H/MAX_P22 HET NI 2 GT335 tub.lif - Series001_Lng_SVCC-1-1-1.tif
- EMBOJ-2024-118613-T _SourceDataForFigure1/1I/
- EMBOJ-2024-118613-T _SourceDataForFigure1/1I/GT335 width developing PR.xlsx
