# Supplementary material for: Glutamylation imbalance impairs the molecular architecture of the photoreceptor cilium
Source: EMBO J. 2024 Nov 11;43(24):19. doi: 10.1038/s44318-024-00284-1 (PMC11649768; doi:10.1038/s44318-024-00284-1)
Supplement: Supplementary file 3 — Source data Fig. 1 [file 44318_2024_284_MOESM3_ESM.zip › EMBOJ-2024-118613-T _SourceDataForFigure1/1I/GT335 width developing PR.xlsx]

## Sheet: Sheet1
Quantification GT335 width at different time points
P10									P14									P22
N=1									N=1									N=1
Label	Tub_pk1	tub_pk2	GT335_pk1	GT335_pk2	Tub width	Gt Width	Ratio		Label	Tub_pk1	tub_pk2	GT335_pk1	GT335_pk2	Tub width	Gt Width	Ratio		Label	Tub_pk1	tub_pk2	GT335_pk1	GT335_pk2	Tub width	Gt Width	Ratio
1	0.753654	1.80918	0.838744	1.7646	1.05552	0.92586	0.877159		1	0.513241	1.48739	0.516618	1.64946	0.974146	1.13285	1.16291		1	0.635136	1.49	0.551734	1.71775	0.854868	1.16602	1.36398
2	0.599851	1.52529	0.452294	1.4066	0.925438	0.954308	1.0312		2	0.499397	1.41926	0.499397	1.47093	0.919867	0.971529	1.05616		2	0.535696	1.57661	0.423424	1.77229	1.04092	1.34886	1.29584
3	0.523709	1.67698	0.375139	1.7327	1.15327	1.35756	1.17713		3	0.270971	1.27255	0.146882	1.24469	1.00158	1.09781	1.09608		3	0.554942	1.4451	0.522865	1.75625	0.890153	1.23338	1.38559
4	0.443008	1.3844	0.329555	1.43572	0.941393	1.10617	1.17504		4	0.42545	1.28268	0.430515	1.36119	0.857231	0.930672	1.08567		4	0.479475	1.40297	0.347788	1.61232	0.923497	1.26453	1.36929
5	0.468333	1.50283	0.596643	1.67285	1.0345	1.0762	1.04031		6	0.745551	1.67166	0.753317	1.7105	0.926114	0.957178	1.03354		5	0.51054	1.57948	0.524722	1.79575	1.06894	1.27103	1.18905
6	0.444865	1.39917	0.424775	1.46519	0.954308	1.04041	1.09023		7	0.675318	1.52791	0.688824	1.58868	0.852588	0.899861	1.05545		6	0.382905	1.33257	0.25527	1.55745	0.949665	1.30218	1.3712
7	0.731707	1.72527	0.980561	1.8107	0.993561	0.830134	0.835514		8	0.513748	1.41926	0.467826	1.56564	0.905516	1.09781	1.21236		7	0.317568	1.3649	0.173219	1.54133	1.04733	1.36811	1.30628
8	0.31436	1.25263	0.176427	1.35207	0.938269	1.17564	1.25299		9	0.679538	1.60177	0.664006	1.76486	0.92223	1.10085	1.19368		8	0.118518	0.977775	0.158024	1.27188	0.859257	1.11385	1.2963
9	0.238725	1.18771	0.354542	1.17353	0.94899	0.818991	0.863014		10	0.587526	1.42661	0.587526	1.63596	0.839082	1.04843	1.2495		9	0.424099	1.27365	0.434904	1.49515	0.849549	1.06025	1.24801
10	0.621292	1.60219	0.604409	1.59544	0.980899	0.991028	1.01033		11	0.590903	1.60894	0.570643	1.69674	1.01804	1.12609	1.10614		10	0.448242	1.16366	0.417853	1.39411	0.715414	0.976256	1.3646
11	0.557137	1.68661	0.594279	1.65959	1.12947	1.06531	0.943199		12	0.731707	1.83669	0.761421	1.89984	1.10499	1.13842	1.03025		11	0.570643	1.65622	0.54363	1.84193	1.08557	1.2983	1.19596
12	0.469346	1.7744	0.617916	1.66972	1.30505	1.05181	0.805951		13	0.526072	1.76587	0.676837	1.74983	1.2398	1.073	0.865459		12	0.449761	1.43589	0.522696	1.67597	0.986132	1.15327	1.16949
13	0.536877	1.68323	0.641552	1.7305	1.14635	1.08895	0.949926											13	0.413294	1.33029	0.378853	1.54268	0.916997	1.16383	1.26917
14	0.583474	1.85375	0.749603	1.89021	1.27027	1.14061	0.897927											14	0.437606	1.49667	0.495345	1.65166	1.05907	1.15631	1.09182
15	0.764966	1.75709	0.788264	1.76874	0.992126	0.980477	0.988258											15	0.441995	1.33603	0.375983	1.50537	0.894036	1.12938	1.26324
16	0.479475	1.58193	0.631422	1.59206	1.10246	0.960639	0.871363		N=2									16	0.727992	1.64727	0.531137	1.82555	0.919276	1.29441	1.40808
17	0.416333	1.59088	0.434567	1.8188	1.17455	1.38423	1.17853											17	0.817134	1.65284	0.638175	1.90946	0.835705	1.27128	1.52121
18	0.351165	1.62583	0.509865	1.59544	1.27466	1.08557	0.851656		Label	Tub_pk1	tub_pk2	GT335_pk1	GT335_pk2	Tub width	Gt Width	Ratio		18	0.440307	1.21692	0.264724	1.47354	0.776615	1.20882	1.55652
19	0.358594	1.48148	0.480151	1.55441	1.12288	1.07426	0.956698		1	0.559669	1.40778	0.407554	1.47667	0.848114	1.06911	1.26058
20	0.321451	1.22553	0.401814	1.14044	0.904081	0.738629	0.816993		2	0.528098	1.35038	0.390333	1.43935	0.822283	1.04902	1.27574
21	0.547007	1.50579	0.395061	1.54833	0.958782	1.15327	1.20285		3	0.809706	1.71412	0.627708	2.01126	0.904419	1.38356	1.52977		N=2
									4	0.459216	1.2815	0.381723	1.44509	0.822283	1.06337	1.29319
N=2									5	0.52928	1.56699	0.24379	1.66322	1.03771	1.41943	1.36785		Label	prot1_pk1	prot1_pk2	prot2_pk1	prot2_pk2	Tub width	Gt Width	Ratio
Label	Tub_pk1	tub_pk2	GT335_pk1	GT335_pk2	Tub width	Gt Width	Ratio		6	0.498891	1.30294	0.260841	1.34093	0.80405	1.08009	1.34331		1	0.651681	1.6292	0.56389	1.89933	0.977522	1.33544	1.36615
1	0.730018	1.79592	0.54228	1.97784	1.0659	1.43556	1.3468		7	0.567773	1.38415	0.468333	1.50925	0.816374	1.04092	1.27505		2	0.705707	1.65098	0.605422	2.05955	0.945276	1.45413	1.53831
2	0.301529	1.67605	0.481164	1.81399	1.37452	1.33282	0.969662		8	0.574189	1.6119	0.31436	1.56378	1.03771	1.24942	1.20402		3	0.53789	1.40854	0.419372	1.68205	0.870653	1.26267	1.45026
3	0.531813	1.65748	0.272997	1.73194	1.12567	1.45894	1.29606		9	0.601033	1.64271	0.418697	1.75751	1.04168	1.33882	1.28525		4	0.20192	1.09849	0.0790121	1.16214	0.896568	1.08312	1.20808
4	0.371425	1.6292	0.145193	1.56843	1.25778	1.42323	1.13154		10	0.56389	1.65959	0.459216	1.8318	1.0957	1.37258	1.2527		5	0.298828	1.18898	0.286166	1.51313	0.890153	1.22697	1.37838
5	0.252569	1.34751	0.0602721	1.46519	1.09494	1.40491	1.28309		11	0.368892	1.34886	0.224543	1.33924	0.97997	1.1147	1.13748		6	0.543968	1.43285	0.471034	1.64254	0.888887	1.17151	1.31795
6	0.341542	1.38769	0.258309	1.39056	1.04615	1.13225	1.0823		12	0.300854	1.34473	0.215764	1.56961	1.04387	1.35384	1.29694		7	0.554942	1.52208	0.445878	1.737	0.967139	1.29112	1.33499
7	0.324152	1.36279	0.059428	1.41952	1.03864	1.36009	1.30949		13	0.523709	1.6027	0.475423	1.67698	1.07899	1.20156	1.1136		8	0.716174	1.65039	0.620448	1.97302	0.934217	1.35258	1.44782
8	0.432203	1.31417	0.267426	1.3844	0.881965	1.11698	1.26646		14	0.351165	1.27905	0.183686	1.48975	0.927886	1.30606	1.40757		9	0.479307	1.49676	0.232478	1.7034	1.01745	1.47093	1.4457
9	0.407554	1.40778	0.129154	1.39343	1.00023	1.26428	1.26399		15	0.512566	1.47641	0.464281	1.6547	0.963847	1.19042	1.23507		10	0.479475	1.60557	0.526748	1.91284	1.12609	1.38609	1.23088
10	0.422411	1.51491	0.230959	1.68813	1.0925	1.45717	1.3338		16	0.436086	1.43767	0.276542	1.59366	1.00158	1.31712	1.31504		11	0.490787	1.53491	0.445878	1.83003	1.04413	1.38415	1.32565
11	0.38358	1.40601	0.252569	1.4738	1.02243	1.22123	1.19444		17	0.542449	1.51212	0.545994	1.72839	0.969672	1.1824	1.21938		12	0.570981	1.60548	0.442671	1.9038	1.0345	1.46113	1.4124
12	0.264049	1.41065	0.269789	1.53694	1.1466	1.26715	1.10513		18	0.237712	1.20071	0.224205	1.44923	0.963003	1.22503	1.27209		13	0.644928	1.69336	0.590903	2.01076	1.04843	1.41985	1.35427
13	0.154479	1.18392	0.459216	1.66322	1.02944	1.20401	1.16958		19	0.635136	1.64727	0.724278	1.83669	1.01213	1.11242	1.09908		14	0.553085	1.6043	0.149245	1.38769	1.05122	1.23845	1.17811
14	0.68072	1.69116	0.449762	1.61823	1.01044	1.16847	1.15639		20	0.321451	1.27576	0.29849	1.41065	0.954308	1.11216	1.16541		15	0.40097	1.48038	0.279075	1.83644	1.07941	1.55737	1.44279
15	0.530124	1.47388	0.337659	1.70687	0.943756	1.36921	1.45081		21	0.482852	1.52791	0.557137	1.81829	1.04505	1.26116	1.20679		16	0.482852	1.63933	0.381554	1.81154	1.15648	1.42998	1.2365
16	0.353022	1.53407	0.542111	1.61831	1.18105	1.0762	0.911229		22	0.687136	1.5767	0.653707	1.58041	0.889562	0.926705	1.04175		17	0.456346	1.38769	0.761083	2.22889	0.931347	1.4678	1.576
17	0.70672	1.80757	0.714486	2.11433	1.10085	1.39985	1.2716		23	0.522865	1.41302	0.814771	1.79795	0.890153	0.983178	1.1045		18	0.780498	1.73379	0.671772	2.09492	0.953295	1.42315	1.49287
18	0.604409	1.6157	0.428827	1.75751	1.01129	1.32869	1.31386		24	0.506826	1.4868	0.535696	1.76266	0.97997	1.22697	1.25205		19	0.396074	1.35899	0.28127	1.65174	0.962918	1.37047	1.42325
19	0.502267	1.57999	0.487917	1.60008	1.07772	1.11216	1.03196		25	0.616565	1.61384	0.590565	1.87384	0.997275	1.28327	1.28678		20	0.232985	1.17885	0.146882	1.40171	0.945866	1.25482	1.32664
20	0.432203	1.63933	0.472722	1.84193	1.20713	1.36921	1.13427											21	1.00217	2.03034	0.831991	2.28561	1.02817	1.45362	1.41379
22	0.797719	2.10404	0.928561	2.19267	1.30632	1.26411	0.96769											22	0.380879	1.29796	0.253919	1.56809	0.917081	1.31417	1.43299
23	0.276542	1.79145	0.258309	1.78841	1.51491	1.5301	1.01003											23	0.646279	1.67698	0.523709	1.99641	1.0307	1.4727	1.42883
24	0.256621	1.50326	0.159375	1.5924	1.24664	1.43302	1.14951											23	0.733901	1.74156	0.629058	2.10269	1.00766	1.47363	1.46243
25	0.560851	1.87755	0.683421	1.93698	1.3167	1.25356	0.952045											24	0.55663	1.62203	0.34036	1.83475	1.0654	1.49439	1.40266
26	0.565578	2.08715	1.03408	2.32351	1.52157	1.28943	0.847434
27	0.426632	1.49	0.246997	1.59265	1.06337	1.34565	1.26546
28	0.47154	1.55737	0.487579	1.91022	1.08583	1.42264	1.31019
29	0.381723	1.48528	0.318581	1.60869	1.10355	1.29011	1.16905
30	0.514085	1.76384	0.450268	1.91275	1.24976	1.46248	1.17021
31	0.368048	1.55154	0.665188	1.74063	1.18349	1.07544	0.908702
