# Supplementary material for: Glutamylation imbalance impairs the molecular architecture of the photoreceptor cilium
Source: EMBO J. 2024 Nov 11;43(24):19. doi: 10.1038/s44318-024-00284-1 (PMC11649768; doi:10.1038/s44318-024-00284-1)
Supplement: Supplementary file 4 — Source data Fig. 2 [file 44318_2024_284_MOESM4_ESM.zip]

Archive with 13 entries (6 files):
- EMBOJ-2024-118613-T _SourceDataForFigure2/
- EMBOJ-2024-118613-T _SourceDataForFigure2/2A/
- EMBOJ-2024-118613-T _SourceDataForFigure2/2A/1-1.tif
- EMBOJ-2024-118613-T _SourceDataForFigure2/2B/
- EMBOJ-2024-118613-T _SourceDataForFigure2/2B/1-1.tif
- EMBOJ-2024-118613-T _SourceDataForFigure2/2C/
- EMBOJ-2024-118613-T _SourceDataForFigure2/2C/2-1.tif
- EMBOJ-2024-118613-T _SourceDataForFigure2/2D/
- EMBOJ-2024-118613-T _SourceDataForFigure2/2D/1-1.tif
- EMBOJ-2024-118613-T _SourceDataForFigure2/2E/
- EMBOJ-2024-118613-T _SourceDataForFigure2/2E/4-1.tif
- EMBOJ-2024-118613-T _SourceDataForFigure2/2G/
- EMBOJ-2024-118613-T _SourceDataForFigure2/2G/Quantification CC human mouse.xlsx
