# Supplementary material for: Glutamylation imbalance impairs the molecular architecture of the photoreceptor cilium
Source: EMBO J. 2024 Nov 11;43(24):19. doi: 10.1038/s44318-024-00284-1 (PMC11649768; doi:10.1038/s44318-024-00284-1)
Supplement: Supplementary file 4 — Source data Fig. 2 [file 44318_2024_284_MOESM4_ESM.zip › EMBOJ-2024-118613-T _SourceDataForFigure2/2G/Quantification CC human mouse.xlsx]

## Sheet: Feuil1
Quantification of the CC length based on different markers in human and mouse sample imaged with stellaris or thunder
								HUMAN													MOUSE
								Expansion factor: for Human tissuue	4.35715												Expansion factor: for mouse	4.24771
GT335 staining as a sleeve in human samples:									POC5 staining in human samples (from FAM161A data)							GT335 length of the sleeve in mouse							POC5 length from mouse WT (same as Figure 4)
N=1									N=1							CCP5 WT 18M N=1
	n=1			n=2 thunder					Serie 4	Length	Corrected length					Serie 4	Length	Corrected length					CCP5 WT 12M N=1
	Length	Corrected length			Length	Corrected length			1	2.24	514.097					1	5.418	1275.51						length	Corrected length
1	2.09	479.671		1	2.532	581.113			2	2.138	490.687					2	6.665	1569.08					1	5.069	1193.35
2	2.431	557.933		2	2.696	618.753			3	2.107	483.573					3	7.768	1828.75					2	5.082	1196.41
3	2.138	490.687		3	2.765	634.589			4	3.37	773.441					4	7.146	1682.32					3	5.178	1219.01
4	2.683	615.769		4	3.09	709.179			5	3.48	798.687					5	6.947	1635.47					4	5.899	1388.75
5	2.034	466.819		5	2.867	657.999			6	2.473	567.573					6	7.394	1740.7					5	5.596	1317.42
6	2.28	523.278		6	2.289	525.343			7	3.412	783.08					7	7.415	1745.65					6	6.94	1633.82
7	2.133	489.54		7	2.682	615.54			Serie 3							8	8.336	1962.47					7	5.768	1357.91
8	2.547	584.556		8	2.937	674.064			8	2.917	669.474					9	7.697	1812.03					8	6.65	1565.55
9	2.291	525.802		9	2.644	606.818			9	2.629	603.376					10	7.77	1829.22					9	5.318	1251.97
10	2.261	518.917		10	2.905	666.72			10	3.35	768.851					11	7.229	1701.86					10	5.613	1321.42
11	2.275	522.13		11	2.92	670.162			11	1.992	457.179					12	5.785	1361.91					11	6.388	1503.87
12	2.383	546.917		12	2.772	636.195			12	4.088	938.227					13	9.035	2127.03					12	5.482	1290.58
13	2.29	525.573		13	2.777	637.343			13	3.76	862.949					14	7.656	1802.38					13	5.485	1291.28
14	3.657	839.31		14	3.037	697.015			14	3.079	706.654					15	7.61	1791.55					14	5.364	1262.8
15	3.657	839.31		15	2.552	585.704			15	2.9	665.572					16	7.533	1773.43					15	4.699	1106.24
16	2.502	574.228		16	2.465	565.736			16	3.574	820.26					17	7.5	1765.66					16	4.557	1072.81
17	3.826	878.096		17	2.733	627.245										18	7.189	1692.44					17	4.901	1153.8
18	2.421	555.638		18	2.95	677.048			Serie 5							19	8.269	1946.7
19	2.575	590.982		19	2.832	649.966			1	3.029	695.179					20	7.454	1754.83					ATAT WT 91 N=2
20	3.086	708.261		20	2.961	679.572			2	2.797	641.933													length	Corrected length
21	2.95	677.048		21	2.672	613.245			3	2.91	667.867					ATAT WT 91 N=2							1	6.005	1413.7
22	2.548	584.786		22	2.776	637.113			4	3.392	778.49						Length	Corrected length					2	5.662	1332.95
23	2.583	592.818		23	2.671	613.015			5	3.617	830.129					1	8.159	1920.8					3	5.923	1394.4
24	2.918	669.703		24	3.043	698.392			6	3.589	823.703					2	8.583	2020.62					4	6.554	1542.95
25	3.391	778.261		25	2.681	615.31			7	3.597	825.539					3	6.444	1517.05					5	7.456	1755.3
26	2.925	671.31		26	2.885	662.13			8	3.547	814.064					4	8.04	1892.78					6	6.524	1535.89
27	2.908	667.408							9	2.599	596.49					5	5.672	1335.31					7	5.64	1327.77
28	2.446	561.376							10	3.411	782.851					6	5.606	1319.77					8	6.97	1640.88
29	2.731	626.785							11	3.782	867.998					7	5.866	1380.98					9	6.9	1624.4
30	2.947	676.359							12	3.301	757.605					8	6.133	1443.84					10	8.054	1896.08
31	2.228	511.343														9	5.632	1325.89					11	6.712	1580.15
32	2.432	558.163														10	5.831	1372.74					12	5.453	1283.75
33	3.366	772.523														11	6.112	1438.89					13	6.782	1596.62
34	2.92	670.162														12	7.522	1770.84					14	6.818	1605.1
																13	5.67	1334.84					15	7.473	1759.3
																14	5.847	1376.51					16	6.118	1440.31
																15	5.582	1314.12					17	6.404	1507.64
																16	6.059	1426.42
																17	7.815	1839.81					CCP5 WT 3m N=3
																18	7.86	1850.41						length
																							1	7.078	1666.31
																T3T8 WT N=3							2	6.133	1443.84
																	Length	Corrected length					3	5.206	1225.6
																1	7.873	1853.47					4	7.091	1669.37
																2	6.656	1566.96					5	5.732	1349.43
																3	7.592	1787.32					6	6.096	1435.13
																4	7.199	1694.8					7	7.197	1694.32
																5	6.281	1478.68					8	6.537	1538.95
																6	6.661	1568.14					9	7.379	1737.17
																7	6.821	1605.81					10	6.419	1511.17
																8	7.207	1696.68					11	6.26	1473.74
																9	6.387	1503.63					12	5.718	1346.14
																10	4.784	1126.25					13	5.893	1387.34
																11	7.246	1705.86					14	5.689	1339.31
																12	7.337	1727.28					15	6.11	1438.42
																13	6.905	1625.58					16	5.649	1329.89
																14	6.402	1507.16					17	6.138	1445.01
																15	4.459	1049.74					18	5.658	1332.01
																16	6.219	1464.08					19	5.87	1381.92
																17	5.367	1263.5					20	5.599	1318.12
																18	5.979	1407.58					21	5.821	1370.39
																19	6.189	1457.02
