# Supplementary material for: Glutamylation imbalance impairs the molecular architecture of the photoreceptor cilium
Source: EMBO J. 2024 Nov 11;43(24):19. doi: 10.1038/s44318-024-00284-1 (PMC11649768; doi:10.1038/s44318-024-00284-1)
Supplement: Supplementary file 5 — Source data Fig. 3 [file 44318_2024_284_MOESM5_ESM.zip]

Archive with 27 entries (15 files):
- EMBOJ-2024-118613-T _SourceDataForFigure3/
- EMBOJ-2024-118613-T _SourceDataForFigure3/3A/
- EMBOJ-2024-118613-T _SourceDataForFigure3/3A/MAX_ATAT WT 91 18M rhodo tub.lif - Series002_Lng_SVCC.tif
- EMBOJ-2024-118613-T _SourceDataForFigure3/3B/
- EMBOJ-2024-118613-T _SourceDataForFigure3/3B/MAX_CCP5 KO 182 rhodo tub.lif - Series004_Lng_SVCC.tif
- EMBOJ-2024-118613-T _SourceDataForFigure3/3C/
- EMBOJ-2024-118613-T _SourceDataForFigure3/3C/MAX_CCP1 ko 1180 rhodo tub.lif - Series002_Lng_SVCC.tif
- EMBOJ-2024-118613-T _SourceDataForFigure3/3D/
- EMBOJ-2024-118613-T _SourceDataForFigure3/3D/MAX_ATAT KO 256 18M rhodo tub .lif - Series002_Lng_SVCC.tif
- EMBOJ-2024-118613-T _SourceDataForFigure3/3E/
- EMBOJ-2024-118613-T _SourceDataForFigure3/3E/onl thickness.xlsx
- EMBOJ-2024-118613-T _SourceDataForFigure3/3F/
- EMBOJ-2024-118613-T _SourceDataForFigure3/3F/MAX_CCP1 WT 8M TAP952 tub.lif - Series002_Lng_SVCC-1-1-1.tif
- EMBOJ-2024-118613-T _SourceDataForFigure3/3F/MAX_CCP1 WT 8M TAP952 tub.lif - Series002_Lng_SVCC-1.tif
- EMBOJ-2024-118613-T _SourceDataForFigure3/3G/
- EMBOJ-2024-118613-T _SourceDataForFigure3/3G/MAX_20220929 CCP5 KO 12M poc5tub .lif - Series006_Lng_SVCC-1-1-1.tif
- EMBOJ-2024-118613-T _SourceDataForFigure3/3G/MAX_20220929 CCP5 KO 12M poc5tub .lif - Series006_Lng_SVCC-1.tif
- EMBOJ-2024-118613-T _SourceDataForFigure3/3H/
- EMBOJ-2024-118613-T _SourceDataForFigure3/3H/MAX_CCP1 KO 1180 POC5 tub .lif - Series003_Lng_SVCC-1-1.tif
- EMBOJ-2024-118613-T _SourceDataForFigure3/3H/MAX_CCP1 KO 1180 POC5 tub .lif - Series003_Lng_SVCC-1.tif
- EMBOJ-2024-118613-T _SourceDataForFigure3/3I/
- EMBOJ-2024-118613-T _SourceDataForFigure3/3I/MAX_ATAT KO 255 GT335 TUB GP.lif - Series002_Lng_SVCC-2-1.tif
- EMBOJ-2024-118613-T _SourceDataForFigure3/3I/MAX_ATAT KO 255 GT335 TUB GP.lif - Series002_Lng_SVCC-2.tif
- EMBOJ-2024-118613-T _SourceDataForFigure3/3J/
- EMBOJ-2024-118613-T _SourceDataForFigure3/3J/7.tif
- EMBOJ-2024-118613-T _SourceDataForFigure3/3K/
- EMBOJ-2024-118613-T _SourceDataForFigure3/3K/Quantification defects.xlsx
