# Supplementary material for: Glutamylation imbalance impairs the molecular architecture of the photoreceptor cilium
Source: EMBO J. 2024 Nov 11;43(24):19. doi: 10.1038/s44318-024-00284-1 (PMC11649768; doi:10.1038/s44318-024-00284-1)
Supplement: Supplementary file 5 — Source data Fig. 3 [file 44318_2024_284_MOESM5_ESM.zip › EMBOJ-2024-118613-T _SourceDataForFigure3/3E/onl thickness.xlsx]

## Sheet: Feuil1
Outer nuclear layer thickness			expansion factor	4.24771
WT 18 Month N=1			CCP1 KO 1180 9 months N=1			CCP5 KO 12 Months N=1			ATATKO 18 Months 256 N=1
ONL thickness	Corrected by EF					ONL thickness	Corrected by EF		ONL thickness	Corrected by EF
195.308	45.9796		78.285	18.4299		75.62	17.8025		247.539	58.2759
181.546	42.7397		77.373	18.2152		60.858	14.3272		248.432	58.4861
229.445	54.0162		85.138	20.0433		67.881	15.9806		255.46	60.1406
293.811	69.1693		91.101	21.4471		52.1	12.2654		269.94	63.5495
293.156	69.0151		84.084	19.7951		49.205	11.5839		260.774	61.3917
256.124	60.2969		73.605	17.3282		48.565	11.4332		238.117	56.0577
189.726	44.6655
209.995	49.4372		CCP1 KO 1167 9 months N=2			CCP5 KO 12 Months 182 N=2			ATATKO 18 Months 258 N=2
213.612	50.2887		ONL thickness	Corrected by EF		ONL thickness	Corrected by EF		ONL thickness	Corrected by EF
			110.555	26.027		50.405	11.8664		218.732	51.4941
WT 18 month ATAT N=2			101.485	23.8917		51.305	12.0783		242.114	56.9987
ONL thickness	Corrected by EF		92.666	21.8155		40.638	9.56704		229.487	54.026
231.233	54.4371		91.362	21.5085		31.168	7.3376		259.321	61.0496
237.357	55.8788		96.168	22.64		32.025	7.53936		272.242	64.0915
241.529	56.861		107.105	25.2148		33.827	7.96358		277.728	65.383
247.647	58.3013								248.173	58.4251
254.274	59.8614								228.647	53.8283
230.997	54.3815								224.544	52.8624
WT 22 MONth 682 N=3									ATATKO 18 Months 255 N=3
ONL thickness	Corrected by EF								ONL thickness	Corrected by EF
310.626	73.1279								166.234	39.135
314.807	74.1122								145.435	34.2384
295.727	69.6203								150.783	35.4975
248.964	58.6113								166.279	39.1456
264.148	62.186								153.777	36.2023
275.77	64.922								162.702	38.3035
