# Supplementary material for: Glutamylation imbalance impairs the molecular architecture of the photoreceptor cilium
Source: EMBO J. 2024 Nov 11;43(24):19. doi: 10.1038/s44318-024-00284-1 (PMC11649768; doi:10.1038/s44318-024-00284-1)
Supplement: Supplementary file 5 — Source data Fig. 3 [file 44318_2024_284_MOESM5_ESM.zip › EMBOJ-2024-118613-T _SourceDataForFigure3/3K/Quantification defects.xlsx]

## Sheet: Sheet1
Quantification axonemal defects
Based on x63 magnification images
WT					CCP1 KO					CCP5 KO				ATAT KO
	Normal	defective				Normal	defective				Normal	defective			Normal	defective
WT 41 GT tub Serie 1	16	0
WT 41 GT tub Serie 2	14	0			8 M IFT	2	13			12M IFT	4	8		18M 256 POC5 serie 3	13	3
WT 41 GT tub Serie 3	18	0			8M POC5	1	21			12 M POC5	1	18		18M 256 POC5 serie 2	21
Het682 IFT	27	0			8 M TAP	3	21			12 M TAP	3	19		18M 255 GT335 serie 2	10
CCP5 WT IFT	11	0												18M 255 GT335 serie 1	14
CCP1 WT 8M	8	1												18M 256 TAP serie 2	13	1
T3T8 704 POC5	24	0												18M 256 TAP serie 1	14
WT 41 GT tub	30	1
WT 681 TAP	30	0
total	178	2				6	55				8	45			85	4
%	98.8889	1.11111			%	9.83607	90.1639			%	15.0943	84.9057		%	95.5056	4.49438
