# Supplementary material for: Glutamylation imbalance impairs the molecular architecture of the photoreceptor cilium
Source: EMBO J. 2024 Nov 11;43(24):19. doi: 10.1038/s44318-024-00284-1 (PMC11649768; doi:10.1038/s44318-024-00284-1)
Supplement: Supplementary file 6 — Source data Fig. 4 [file 44318_2024_284_MOESM6_ESM.zip]

Archive with 43 entries (30 files):
- EMBOJ-2024-118613-T _SourceDataForFigure4/
- EMBOJ-2024-118613-T _SourceDataForFigure4/4A/
- EMBOJ-2024-118613-T _SourceDataForFigure4/4A/MAX_ATAT KO 256 18M GT335 tub .lif - Series001_Lng_SVCC-1-1.tif
- EMBOJ-2024-118613-T _SourceDataForFigure4/4A/MAX_CCP1 KO 8M GT335 tub.lif - Series007_Lng_SVCC-1-1.tif
- EMBOJ-2024-118613-T _SourceDataForFigure4/4A/MAX_CCP5 KO 182 12M GT335 tub.lif - Series009_Lng_SVCC-2-1.tif
- EMBOJ-2024-118613-T _SourceDataForFigure4/4A/MAX_WT 42 15M GT335 tub.lif - Series003_Lng_SVCC-2-1-1.tif
- EMBOJ-2024-118613-T _SourceDataForFigure4/4B/
- EMBOJ-2024-118613-T _SourceDataForFigure4/4B/MAX_ATATKO 258 Ac tub.lif - Series001_Lng_SVCC-1.tif
- EMBOJ-2024-118613-T _SourceDataForFigure4/4B/MAX_CCP1 KO 1180 ac tubtub.lif - Series002_Lng_SVCC-1-1.tif
- EMBOJ-2024-118613-T _SourceDataForFigure4/4B/MAX_CCP5 KO 78 12M Ac tub tub .lif - Series002_Lng_SVCC-2-1.tif
- EMBOJ-2024-118613-T _SourceDataForFigure4/4B/MAX_WT adult acetylated tub and tub.lif - Series001_Lng_SVCC-2.tif
- EMBOJ-2024-118613-T _SourceDataForFigure4/4C/
- EMBOJ-2024-118613-T _SourceDataForFigure4/4C/MAX_ATAT KO 255 TAP952 TUB GP.lif - Series002_Lng_SVCC-1-1.tif
- EMBOJ-2024-118613-T _SourceDataForFigure4/4C/MAX_CCP1 KO 8M TAP952 tub.lif - Series004_Lng_SVCC-1.tif
- EMBOJ-2024-118613-T _SourceDataForFigure4/4C/MAX_CCP5 KO 78 12M  TAP952 tub .lif - Series003_Lng_SVCC-1.tif
- EMBOJ-2024-118613-T _SourceDataForFigure4/4C/MAX_WT 42 15M tap952 tub.lif - Series004_Lng_SVCC-1-1-1.tif
- EMBOJ-2024-118613-T _SourceDataForFigure4/4D/
- EMBOJ-2024-118613-T _SourceDataForFigure4/4D/MAX_20210923 CCP1 KO 8M poc5 tub.lif - Series004_Lng_SVCC-1-1.tif
- EMBOJ-2024-118613-T _SourceDataForFigure4/4D/MAX_20220929 CCP5 KO 12M poc5tub .lif - Series006_Lng_SVCC-1-1.tif
- EMBOJ-2024-118613-T _SourceDataForFigure4/4D/MAX_ATAT KO 256 18M poc5 tub .lif - Series001_Lng_SVCC-1.tif
- EMBOJ-2024-118613-T _SourceDataForFigure4/4D/MAX_T3T8 HET 704 - poc5.lif - Series003_Lng_SVCC-1-1.tif
- EMBOJ-2024-118613-T _SourceDataForFigure4/4E/
- EMBOJ-2024-118613-T _SourceDataForFigure4/4E/MAX_ATAT KO 255 LCA5 TUB GP.lif - Series001_Lng_SVCC-1-1.tif
- EMBOJ-2024-118613-T _SourceDataForFigure4/4E/MAX_CCP1 KO 1180 LCA5 tub.lif - Series003_Lng_SVCC-1.tif
- EMBOJ-2024-118613-T _SourceDataForFigure4/4E/MAX_CCP5 KO 78 12M LCA5 tub .lif - Series007_Lng_SVCC-1-1.tif
- EMBOJ-2024-118613-T _SourceDataForFigure4/4E/MAX_TTLL3 8 het 704 Lca5 tub.lif - Series005_Lng_SVCC-2-1.tif
- EMBOJ-2024-118613-T _SourceDataForFigure4/4F/
- EMBOJ-2024-118613-T _SourceDataForFigure4/4F/MAX_20210923 CCP1 KO 8M IFT88 tub.lif - Series004_Lng_SVCC-1.tif
- EMBOJ-2024-118613-T _SourceDataForFigure4/4F/MAX_ATAT KO 255 IFT88 tub.lif - Series002_Lng_SVCC-1.tif
- EMBOJ-2024-118613-T _SourceDataForFigure4/4F/MAX_CCP5 KO 12M IFT88 tub.lif - Series004_Lng_SVCC-2-1.tif
- EMBOJ-2024-118613-T _SourceDataForFigure4/4F/MAX_CCP5 WT 18M IFT 88tub.lif - Series003_Lng_SVCC-1.tif
- EMBOJ-2024-118613-T _SourceDataForFigure4/4G/
- EMBOJ-2024-118613-T _SourceDataForFigure4/4G/GT335 length.xlsx
- EMBOJ-2024-118613-T _SourceDataForFigure4/4H/
- EMBOJ-2024-118613-T _SourceDataForFigure4/4H/Ac tub length.xlsx
- EMBOJ-2024-118613-T _SourceDataForFigure4/4I/
- EMBOJ-2024-118613-T _SourceDataForFigure4/4I/TAP952 intensity.xlsx
- EMBOJ-2024-118613-T _SourceDataForFigure4/4J/
- EMBOJ-2024-118613-T _SourceDataForFigure4/4J/poc5 length.xlsx
- EMBOJ-2024-118613-T _SourceDataForFigure4/4K/
- EMBOJ-2024-118613-T _SourceDataForFigure4/4K/quantif LCA5 bulge.xlsx
- EMBOJ-2024-118613-T _SourceDataForFigure4/4L/
- EMBOJ-2024-118613-T _SourceDataForFigure4/4L/IFT quantif.xlsx
