# Supplementary material for: Glutamylation imbalance impairs the molecular architecture of the photoreceptor cilium
Source: EMBO J. 2024 Nov 11;43(24):19. doi: 10.1038/s44318-024-00284-1 (PMC11649768; doi:10.1038/s44318-024-00284-1)
Supplement: Supplementary file 6 — Source data Fig. 4 [file 44318_2024_284_MOESM6_ESM.zip › EMBOJ-2024-118613-T _SourceDataForFigure4/4G/GT335 length.xlsx]

## Sheet: Feuil1
GT335 length of the external signal						Expansion factor	4.24771
	WT				ATAT KO				CCP1 KO				CCP5 KO
	N=1	Length	Corrected by EF		N=1	Length	Corrected by EF		N=1	Length	Corrected by EF		N=1	Length	Corrected by EF
	1	8.355	1966.94		1	7.96	1873.95		1	11.336	2668.73		1	20.476	4820.48
	2	8.184	1926.68		2	8.582	2020.38		2	17.365	4088.08		2	18.333	4315.97
	3	7.339	1727.75		3	7.34	1727.99		3	7.531	1772.96		3	11.1	2613.17
	4	7.209	1697.15		4	8.31	1956.35		4	8.825	2077.59		4	34.044	8014.67
	5	7.094	1670.08		5	6.333	1490.92		5	12.038	2834		5	27.961	6582.6
	6	6.099	1435.83		6	7.622	1794.38						6	26.443	6225.24
	7	8.11	1909.26		7	6.031	1419.82						7	10.899	2565.85
	8	7.57	1782.14		8	7.618	1793.44		N=2	Length	Corrected by EF		8	16.61	3910.34
	9	6.528	1536.83		9	7.675	1806.86		6	11.186	2633.42		9	19.605	4615.43
	10	7.416	1745.88		10	7.421	1747.06		7	7.987	1880.31		10	27.606	6499.03
	11	7.653	1801.68		11	6.182	1455.37		8	11.814	2781.26		11	21.904	5156.66
	12	6.717	1581.32		12	6.829	1607.69		9	14.211	3345.57		12	28.217	6642.87
	13	7.416	1745.88		13	6.809	1602.98		10	10.715	2522.54		13	41.627	9799.87
					14	7.44	1751.53		11	18.753	4414.85		14	15.901	3743.43
	N=2	Length	Corrected by EF		15	6.853	1613.34		12	13.717	3229.27		15	20.46	4816.71
	1	5.316	1251.5		16	6.002	1413		13	8.625	2030.51		16	23.225	5467.65
	2	6.179	1454.67		17	6.9	1624.4		14	5.401	1271.51
	3	5.838	1374.39		18	6.08	1431.36		15	7.272	1711.98
	4	5.911	1391.57						16	7.763	1827.57		N=2	Length	Corrected by EF
	5	5.976	1406.88		N=2	Length	Corrected by EF		17	7.901	1860.06		1	17.21	4051.59
	6	6.251	1471.62		1	7.298	1718.1		18	7.748	1824.04		2	10.609	2497.58
	7	5.533	1302.58		2	6.547	1541.3		19	6.116	1439.83		3	15.746	3706.94
	8	5.485	1291.28		3	7.01	1650.3		20	7.645	1799.79		4	13.377	3149.23
	9	5.181	1219.72		4	6.153	1448.54		21	8.864	2086.77		5	11.098	2612.7
	10	6.685	1573.79		5	6.569	1546.48		22	13.159	3097.9		6	16.758	3945.18
	11	5.313	1250.79		6	6.569	1546.48		23	17.042	4012.04		7	39.989	9414.25
	12	6.248	1470.91		7	7.273	1712.22		24	5.971	1405.7		8	41.853	9853.07
	13	6.689	1574.73		8	6.386	1503.4		25	11.384	2680.03
	14	6.42	1511.4		9	6.333	1490.92		26	10.993	2587.98
	15	6.807	1602.51		10	6.334	1491.16		27	7.42	1746.82
	16	5.809	1367.56		11	6.475	1524.35		28	5.441	1280.93
	17	5.733	1349.67		12	5.917	1392.99		29	8.997	2118.08
					13	6.439	1515.88		30	10.116	2381.52
					14	5.818	1369.68		31	9.824	2312.78
					15	5.65	1330.13
					16	6.406	1508.11
					17	6.465	1522
					18	6.562	1544.83
					19	6.285	1479.62
