# Supplementary material for: Glutamylation imbalance impairs the molecular architecture of the photoreceptor cilium
Source: EMBO J. 2024 Nov 11;43(24):19. doi: 10.1038/s44318-024-00284-1 (PMC11649768; doi:10.1038/s44318-024-00284-1)
Supplement: Supplementary file 6 — Source data Fig. 4 [file 44318_2024_284_MOESM6_ESM.zip › EMBOJ-2024-118613-T _SourceDataForFigure4/4H/Ac tub length.xlsx]

## Sheet: Feuil1
Ac tub signal length				Expansion factor	4.24771
WT N=1				CCP1				CCP5 N=1
	Length	Corrected by EF			Length	Corrected by EF			Length	Corrected by EF
1	9.52	2241.21		1	9.995	2353.03		1	24.462	5758.87
2	11.008	2591.51		2	18.129	4267.95		2	22.322	5255.07
3	9.294	2188		3	12.225	2878.02		3	30.051	7074.63
4	11.875	2795.62		4	13.001	3060.71		4	30.024	7068.28
5	11.879	2796.57		5	34.248	8062.7		5	26.138	6153.43
6	13.086	3080.72		6	12.35	2907.45		6	28.06	6605.91
7	11.716	2758.19		7	13.999	3295.66		7	19.616	4618.02
8	10.872	2559.5		8	12.317	2899.68		8	29.412	6924.2
9	12.403	2919.93		9	13.326	3137.22		9	29.64	6977.88
10	11.533	2715.11		10	19.285	4540.09		10	19.618	4618.49
11	13.778	3243.63		11	13.099	3083.78		11	23.403	5509.56
12	11.607	2732.53		12	9.329	2196.24		12	42.977	10117.7
13	11.63	2737.95		13	8.339	1963.18		13	29.561	6959.28
14	11.963	2816.34		14	13.138	3092.96		14	32.955	7758.3
15	16.073	3783.92		15	11.654	2743.6		15	19.724	4643.44
16	11.401	2684.03
17	15.092	3552.97
18	9.34	2198.83						CCP5 N=2
19	28.781	6775.65						2	22.444	5283.79
20	12.979	3055.53						3	15.315	3605.47
21	11.68	2749.72						4	38.815	9137.86
22	12.606	2967.72
23	16.112	3793.1
WT N=2
1	10.832	2550.08
2	9.749	2295.12
3	9.414	2216.25
4	9.353	2201.89
5	10.515	2475.45
6	9.332	2196.95
7	11.638	2739.83
8	10.228	2407.89
9	11.408	2685.68
10	11.461	2698.16
11	12.062	2839.65
12	10.759	2532.89
13	11.61	2733.24
14	10.004	2355.15
15	10.454	2461.09
16	9.753	2296.06
17	10.425	2454.26
18	11.237	2645.42
19	12.048	2836.35
20	11.981	2820.58
