# Supplementary material for: Glutamylation imbalance impairs the molecular architecture of the photoreceptor cilium
Source: EMBO J. 2024 Nov 11;43(24):19. doi: 10.1038/s44318-024-00284-1 (PMC11649768; doi:10.1038/s44318-024-00284-1)
Supplement: Supplementary file 6 — Source data Fig. 4 [file 44318_2024_284_MOESM6_ESM.zip › EMBOJ-2024-118613-T _SourceDataForFigure4/4I/TAP952 intensity.xlsx]

## Sheet: Feuil1
TAP intensity - > max proj deconvolved image, One ROI for the PR and the same for background
ROI are the same inside the picture but different picture to picture, Because we keep the ratio on Background
WT																ATAT -/-											CCP1 -/-											CCP5 -/-
N=1					N=2					N=3						N=1					N=2						N=1					N=2						N=1					N=2					N=3
	Mean gray value	Int dens	Raw int dens	Ratio on BG		Mean gray value	Int dens	Raw int dens	Ratio on BG		Mean gray value	Int dens	Raw int dens	Ratio on BG			Mean gray value	Int dens	Raw int dens	Ratio on BG		Mean gray value	Int dens	Raw int dens	Ratio on BG			Mean gray value	Int dens	Raw int dens	Ratio on BG		Mean gray value	Int dens	Raw int dens	Ratio on BG			Mean gray value	Int dens	Raw int dens	Ratio on BG		Mean gray value	Int dens	Raw int dens	Ratio on BG		Mean gray value
Serie 2-1	193.382	3135.25	305544	4.86888	1	366.848	46060	4488753	3.33428	1	266.188	19381.6	1820727	3.01948		1	543.805	35712.6	3480351	1.1055	1	1333.2	40384.1	3935606	1.81304		1	1079.11	19849.7	1864693	6.26563	1	118.648	4149.16	404354	1.67869		1	485.507	12703.8	1238042	1.37086	1	920.811	23583.8	2298344	1.23618	1	141.211
BG	39.718	643.932	62754		BG	110.023	13814.1	1346242		BG	88.157	6418.86	602993			BG	491.91	32304.6	3148223		BG	735.34	22274.2	2170723			BG	172.226	3168.03	297607		BG	70.679	2471.66	240874			BG	354.163	9267.05	903115		BG	744.887	19078	1859238		Bg	97.352
Serie 2-2	161.682	1881.36	183347	3.82924	3	295.744	46148.6	4497383	4.45794	3	359.314	22566.9	2119954	2.09813		3	405.075	21447.9	2090189	1.28771	3	1244.62	43473.4	4236678	1.67138		3	919.82	20336.9	1910467	8.89067	3	117.002	3571.73	348081	1.65194		3	298.606	12501.3	1218311	1.5449	3	1326.03	30669.3	2988864	1.2715	3	122.68
BG	42.223	491.317	47881		BG	66.341	10352.1	1008855		BG	171.254	10755.7	1010399			BG	314.571	16655.8	1623186		BG	744.667	26010.6	2534847			BG	103.459	2287.44	214884		BG	70.827	2162.13	210709			BG	193.285	8092.01	788602		BG	1042.89	24120.7	2350665		BG	77.55
Serie 2-3	151.305	3875.23	377658	2.95258	5	422.238	29392.9	2864464	3.88065	5	564.57	27477	2581214	5.08205		5	386.359	31502	3070011	1.20397	5	1364.52	65863.6	6418701	1.65788		5	362.265	12849.2	1207068	3.53536	5	155.048	3579.7	348857	1.82568		5	386.732	17575.8	1712838	1.19874	5	1066.05	45680.9	4451807	1.11321	5	98.779
BG	51.245	1312.49	127908		BG	108.806	7574.21	738140		BG	111.091	5406.7	507910			BG	320.905	26165.1	2549908		BG	823.049	39727.5	3871623			BG	102.469	3634.49	341427		BG	84.926	1960.74	191083			BG	322.616	14661.9	1428867		BG	957.63	41035.2	3999061		BG	75.796
Serie 3-1	175.368	9582.29	933836	3.88197	7	360.523	28929.4	2819292	3.82323	7	381.234	44153.6	4147825	2.18396		7	479.064	17677.1	1722715	1.48399	7	1223.71	37368.8	3641758	2.34607		7	676.024	26482.3	2487768	5.98235	7	132.497	4996.44	486925	1.58877		7	329.674	11366.4	1107705	1.33791	7	834.571	49935	4866384	1.00235	7	96.705
BG	45.175	2468.42	240558		BG	94.298	7566.7	737408		BG	174.561	20217.3	1899226			BG	322.821	11911.9	1160863		BG	521.599	15928.3	1552279			BG	113.003	4426.72	415850		BG	83.396	3144.86	306480			BG	246.41	8495.64	827937		BG	832.617	49818	4854988		BG	81.29
Serie 3-2	191.197	6097.62	594240	3.4182	9	524.944	46863.1	4567010	2.84859	9	334.674	34008.6	3194798	2.18441		9	518.327	14381.7	1401557	1.61063	9	936.157	40797.1	3975857	2.84196							9	108.956	4883.52	475920	1.42887							9	1286.42	66529.3	6483573	1.36609	9	94.349
BG	55.935	1783.88	173847		BG	184.282	16451.3	1603254		BG	153.21	15568.8	1462547			BG	321.816	8929.2	870190		BG	329.405	14355.3	1398985								BG	76.253	3417.75	333075								BG	941.685	48700.6	4746094		BG	84.168
Serie 3-3	173.307	5263.89	512989	4.57045	11	640.359	44156.2	4303210	2.22914	11	301.611	14833.2	1393442	2.55004		11	709.788	17589.1	1714137	1.52871	11	1282.69	32904.9	3206725	3.59183							11	94.836	3941.19	384086	1.36404							11	1448.64	28035	2732138	1.35887	11	114.35
BG	37.919	1151.72	112240		BG	287.267	19808.6	1930436		BG	118.277	5816.85	546440			BG	464.304	11505.8	1121294		BG	357.113	9161.03	892783								BG	69.526	2889.35	281580								BG	1066.06	20631.1	2010591		BG	102.861
Serie 3-4	179.672	7549.76	735757	4.63957	13	667.515	47343.9	4613867	2.67132	13	344.272	41360.7	3885459	1.53115		13	725.308	23094.2	2250631	1.42259	13	1098.28	32963.7	3212460	3.05931							13	119.456	3533.88	344392	1.59321							13	3439	77104.9	7514218	1.1557	13	137.866
BG	38.726	1627.25	158583		BG	249.882	17723	1727186		BG	224.846	27012.9	2537616			BG	509.849	16233.9	1582061		BG	358.995	10774.9	1050061								BG	74.978	2218.09	216163								BG	2975.7	66717.3	6501894		BG	89.532
Serie 3-5	226.479	4768.74	464735	2.53525	15	1027	47042.9	4584536	2.55609	15	475.255	27607.4	2593465	2.61567		15	500.128	10623.1	1035264	1.54289	15	786.049	30206.5	2943755	1.72103							15	67.796	6066.19	591177	3.24274							15	3126.69	118389	11537496	1.25763	15	215.656
BG	89.332	1880.98	183310		BG	401.786	18404.2	1793572		BG	181.695	10554.6	991507			BG	324.15	6885.18	670991		BG	456.731	17551.4	1710458								BG	20.907	1870.75	182313								BG	2486.18	94136.3	9174000		BG	91.343
Serie 3-6	321.541	6143.49	598710	3.0052	17	851.537	48844.3	4760091	2.82184	17	376.956	40809.1	3833640	2.23252		17	518.053	12226.4	1191521	1.57651	17	834.072	28936.6	2819996	2.14033							17	68.035	3753.09	365755	3.20996							17	3649.14	146071	14235286	1.00557	17	117.504
BG	106.995	2044.28	199224		BG	301.767	17309.4	1686879		BG	168.848	18279.4	1717185			BG	328.608	7755.41	755799		BG	389.693	13519.7	1317553								BG	21.195	1169.22	113946								BG	3628.94	145263	14156495		BG	94.325
Serie 3-7	217.685	8684.67	846359	2.25664	19	464.373	37496	3654150	2.4129	19	234.249	38914.9	3655693	1.55045		19	507.389	17269.7	1683010	1.42645	19	937.803	28022.2	2730882	1.62734							19	70.535	2897.99	282422	3.91644							19	2048.15	109895	10709785	1.02004	19	106.154
BG	96.464	3848.5	375053		BG	192.454	15539.8	1514422		BG	151.085	25099.2	2357838			BG	355.701	12106.8	1179861		BG	576.28	17219.6	1678126								BG	18.01	739.977	72114								BG	2007.91	107736	10499346		BG	76.479
Serie 3-8	175.869	8582.83	836435	2.2436	21	702.485	40813.7	3977471	2.52537	21	274.806	26708.1	2508982	1.96196		21	455.895	12911.4	1258270	1.49165	21	759.31	29404.9	2865635	1.54469							21	53.168	1856.57	180931	2.92437							21	2116.53	71669.8	6984543	1.12931	21	145.8
BG	78.387	3825.45	372807		BG	278.171	16161.5	1575004		BG	140.067	13612.9	1278810			BG	305.632	8655.77	843543		BG	491.563	19036.2	1855158								BG	18.181	634.851	61869								BG	1874.19	63463.6	6184814		BG	75.774
Serie 3-9	161.068	4908.68	478372	5.10306	23	1032.59	47913.5	4669381	4.71723	23	314.316	34469.4	3238087	1.85807		23	303.232	8485.14	826914	2.26271	23	964.278	34285	3341224	2.03475							23	84.602	2771.04	270050	4.35891							23	1450.73	85774.6	8359117	0.78542	23	122.775
BG	31.563	961.896	93741		BG	218.898	10157.1	989856		BG	169.163	18551.2	1742715			BG	134.013	3750	365454		BG	473.904	16849.7	1642079								BG	19.409	635.702	61952								BG	1847.08	109209	10642860		BG	76.471
Serie 3-10	177.305	8192.59	798404	4.53779	25	674.483	71258.7	6944472	2.9571	25	243.424	20755.9	1949828	2.23308		25	278.457	8331.92	811982	2.47738	25	900.252	24738.5	2410876	1.61242							25	57.934	2629.93	256298	2.67507							25	2936.08	77729.5	7575087	1.31954
BG	39.073	1805.4	175944		BG	228.089	24097.5	2348402		BG	109.008	9294.74	873155			BG	112.4	3363.18	327757		BG	558.324	15342.5	1495193								BG	21.657	983.147	95812								BG	2225.07	58906.4	5740694
Serie 3-11	179.744	7628.39	743420	3.87304	27	661.535	52234.8	5090512	3.12388							27	470.83	18914.5	1843301	1.98894	27	775.429	32941.3	3210277	2.01993							27	53.066	2117.08	206319	2.36701							27	4747.12	132981	12959629	0.95096
BG	46.409	1969.61	191947		BG	211.767	16721.1	1629547								BG	236.724	9509.81	926773		BG	383.889	16308.1	1589299								BG	22.419	894.418	87165								BG	4991.92	139839	13627950
Serie 3-12	199.647	5521.02	538048	5.64485	29	564.387	56569.4	5512934	2.16385							29	318.693	9980.56	972650	2.55525	29	744.812	33169.2	3232482	1.93925							29	47.011	3047.72	297014	4.1769							29	4745.18	91052.6	8873480	1.17663
BG	35.368	978.057	95316		BG	260.825	26142.9	2547743								BG	124.721	3905.93	380650		BG	384.073	17104.2	1666876								BG	11.255	729.695	71112								BG	4032.86	77384.2	7541439
					31	768.29	61113.6	5955784	3.27868							31	269.302	7494.23	730346	1.98219	31	934.635	46993.4	4579712	2.02726							31	52.944	1869.39	182180	2.60257							31	6033.96	197263	19224184	1.2932
					BG	234.329	18639.7	1816522								BG	135.861	3780.79	368455		BG	461.033	23180.7	2259063								BG	20.343	718.284	70000								BG	4665.92	152539	14865634
					33	740.082	43772.6	4265832	3.60555							33	247.834	11347.2	1105834	1.50422																							33	9124.13	352028	34306715	1.21972
					BG	205.262	12140.4	1183132								BG	164.759	7543.59	735156																								BG	7480.52	288614	28126746
					35	810.505	55763.9	5434434	3.0602							35	437.373	19428.4	1893387	1.68362																							35	15710.8	379814	37014542	1.0967
					BG	264.854	18222.3	1775845								BG	259.781	11539.7	1124590																								BG	14325.5	346326	33750977
					37	790.355	48976.3	4772956	3.5074							37	549.688	16216.3	1580354	1.98678
					BG	225.339	13963.7	1360825								BG	276.673	8162.12	795435
																39	317.704	12234.9	1192343	2.17898
																BG	145.804	5614.97	547204
																41	290.914	10298.7	1003654	2.47797
																BG	117.4	4156.1	405030
[truncated: 3 more columns]
