# Supplementary material for: Glutamylation imbalance impairs the molecular architecture of the photoreceptor cilium
Source: EMBO J. 2024 Nov 11;43(24):19. doi: 10.1038/s44318-024-00284-1 (PMC11649768; doi:10.1038/s44318-024-00284-1)
Supplement: Supplementary file 6 — Source data Fig. 4 [file 44318_2024_284_MOESM6_ESM.zip › EMBOJ-2024-118613-T _SourceDataForFigure4/4J/poc5 length.xlsx]

## Sheet: Feuil1
										Expansion factor	4.24771
CCP5 WT N=1					CCP1 KO N=1				CCP5 KO N=1				ATAT KO N=1
	length	corrected by EF				length	corrected by EF			length	corrected by EF			length	corrected by EF
1	5.069	1193.35			1	5.295	1246.55		1	9.625	2265.93		Serie 2-1	5.529	1301.64
2	5.082	1196.41			2	5.141	1210.3		2	13.915	3275.88		Serie 2-2	9.178	2160.69
3	5.178	1219.01			3	4.64	1092.35		3	13.258	3121.21		Serie 2-3	6.445	1517.29
4	5.899	1388.75			4	5.172	1217.6		4	10.995	2588.45		Serie 2-4	6.405	1507.87
5	5.596	1317.42			5	4.739	1115.66		5	10.83	2549.61		Serie 2-5	7.491	1763.54
6	6.94	1633.82			6	4.765	1121.78		6	20.317	4783.05		Serie 2-6	5.795	1364.26
7	5.768	1357.91			7	6.704	1578.26		7	15.393	3623.83		Serie 2-7	5.464	1286.34
8	6.65	1565.55			8	5.443	1281.4		8	12.002	2825.52		Serie 2-8	5.92	1393.69
9	5.318	1251.97			9	5.77	1358.38		9	15.353	3614.42		Serie 2-9	6.211	1462.2
10	5.613	1321.42			10	5.485	1291.28		10	18.218	4288.9		Serie 2-10	5.836	1373.92
11	6.388	1503.87			11	5.648	1329.66		11	22.72	5348.76		Serie 2-11	6.524	1535.89
12	5.482	1290.58			12	5.382	1267.04		12	11.084	2609.41		Serie 2-12	6.5	1530.24
13	5.485	1291.28			13	5.25	1235.96		13	12.65	2978.07		Serie 2-13	6.762	1591.92
14	5.364	1262.8			14	6.341	1492.8		14	12.199	2871.9		Serie 2-14	5.506	1296.23
15	4.699	1106.24			15	4.859	1143.91		15	9.304	2190.36		Serie 3-1	6.511	1532.83
16	4.557	1072.81			16	4.774	1123.9		16	11.005	2590.81		Serie 3-2	6.346	1493.98
17	4.901	1153.8			17	4.87	1146.5		17	8.022	1888.55		Serie 3-3	7.051	1659.95
					18	4.468	1051.86		18	11.22	2641.42		Serie 3-4	5.898	1388.51
ATAT WT N=2					19	4.624	1088.59		19	7.522	1770.84		Serie 3-5	6.935	1632.64
	length	corrected by EF			20	4.923	1158.98		20	8.51	2003.43		Serie 3-6	5.929	1395.81
1	6.005	1413.7			21	4.989	1174.52		21	9.389	2210.37		Serie 3-7	6.522	1535.42
2	5.662	1332.95			22	4.256	1001.95						Serie 3-8	6.283	1479.15
3	5.923	1394.4											Serie 3-9	6.289	1480.56
4	6.554	1542.95			CCP1 KO N=2				CCP5 KO N=2
5	7.456	1755.3				length	corrected by EF			length	corrected by EF		ATAT KO N=2
6	6.524	1535.89				5.408	1273.16		1	13.592	3199.84			length	corrected by EF
7	5.64	1327.77				5.863	1380.27		2	13.981	3291.42		Serie 1-1	6.546	1541.07
8	6.97	1640.88				5.51	1297.17		3	5.19	1221.83		Serie 1-2	6.061	1426.89
9	6.9	1624.4				5.048	1188.4		4	9.343	2199.54		Serie 1-3	6.29	1480.8
10	8.054	1896.08				6.348	1494.45		5	20.901	4920.53		Serie 1-4	6.198	1459.14
11	6.712	1580.15				5.236	1232.66		6	7.329	1725.4		Serie 2-1	8.094	1905.5
12	5.453	1283.75				6.236	1468.08		7	7.201	1695.27		Serie 2-2	6.807	1602.51
13	6.782	1596.62				5.32	1252.44		8	7.599	1788.96		Serie 2-3	6.898	1623.93
14	6.818	1605.1				5.295	1246.55		9	5.722	1347.08		Serie 2-4	6.913	1627.46
15	7.473	1759.3				6.258	1473.26		10	11.977	2819.64		Serie 2-5	6.7	1577.32
16	6.118	1440.31				7.731	1820.04		11	9.481	2232.03		Serie 2-6	6.48	1525.53
17	6.404	1507.64				6.038	1421.47		12	15.283	3597.94		Serie 2-7	6.45	1518.46
						14.774	3478.11		13	10.311	2427.43		Serie 2-8	6.402	1507.16
CCP5 WT N=3						6.068	1428.53		14	28.032	6599.32		Serie 2-9	7.311	1721.16
	length	corrected by EF				6.921	1629.35		15	8.412	1980.36		Serie 2-10	6.903	1625.11
1	7.078	1666.31				6.235	1467.85						Serie 2-11	6.508	1532.12
2	6.133	1443.84				15.016	3535.08						Serie 2-12	7.913	1862.89
3	5.206	1225.6				4.627	1089.29						Serie 2-13	7.532	1773.19
4	7.091	1669.37				9.782	2302.89
5	5.732	1349.43				6.059	1426.42						ATAT KO N=3
6	6.096	1435.13				9.266	2181.41							length	corrected by EF
7	7.197	1694.32				5.403	1271.98						Serie 1-1	6.617	1557.78
8	6.537	1538.95				4.664	1098						Serie 2-2	6.422	1511.87
9	7.379	1737.17				6.578	1548.6						Serie 2-3	6.161	1450.43
10	6.419	1511.17				9.78	2302.42						Serie 2-4	6.516	1534
11	6.26	1473.74				8.569	2017.32						Serie 2-5	6.513	1533.3
12	5.718	1346.14				6.629	1560.61						Serie 2-6	5.964	1404.05
13	5.893	1387.34				9.266	2181.41						Serie 3-1	5.317	1251.73
14	5.689	1339.31				6.874	1618.28						Serie 3-2	6.354	1495.86
15	6.11	1438.42				4.216	992.535						Serie 3-3	6.048	1423.83
16	5.649	1329.89				4.277	1006.9						Serie 3-4	6.11	1438.42
17	6.138	1445.01				4.346	1023.14						Serie 3-5	5.399	1271.04
18	5.658	1332.01				6.412	1509.52						Serie 3-6	5.142	1210.53
19	5.87	1381.92				6.665	1569.08						Serie 3-7	6.004	1413.47
20	5.599	1318.12				5.724	1347.55						Serie 3-8	5.452	1283.51
21	5.821	1370.39				5.909	1391.1						Serie 3-9	6.149	1447.6
						7.384	1738.35						Serie 3-10	6.063	1427.36
