# Supplementary material for: Glutamylation imbalance impairs the molecular architecture of the photoreceptor cilium
Source: EMBO J. 2024 Nov 11;43(24):19. doi: 10.1038/s44318-024-00284-1 (PMC11649768; doi:10.1038/s44318-024-00284-1)
Supplement: Supplementary file 6 — Source data Fig. 4 [file 44318_2024_284_MOESM6_ESM.zip › EMBOJ-2024-118613-T _SourceDataForFigure4/4K/quantif LCA5 bulge.xlsx]

## Sheet: Feuil1
LCA5 intensity on the bulge with projection normalized on BG
	WT							ATAT KO							CCP1 KO							CCP5 KO
	N=1							N=1							N=1							N=1
		mean gray value	Int Dens	Raw Int Dens					mean gray value	Int Dens	Raw Int Dens					mean gray value	Int Dens	Raw Int Dens					mean gray value	Int Dens	Raw Int Dens
	1	814.268	5645.82	547188	1.47164			1	2731.05	35870.5	3495737	1.3163			1	2542.12	25772.2	2511616	1.2896			1	1479.66	15486.7	1509250	1.40204
	BG	553.307	3836.42	371822				BG	2074.79	27251	2655726				BG	1971.25	19984.6	1947591				BG	1055.36	11045.8	1076466
	3	999.744	10727.9	1039734	1.29099			3	1847.37	18956.3	1847374	1.34185			3	1925.22	24022.1	2341063	1.27808			3	1060.71	6857.01	668246	1.29871
	BG	774.4	8309.78	805376				BG	1376.74	14127	1376736				BG	1506.33	18795.5	1831701				BG	816.741	5279.87	514547
	5	768.825	11803.8	1144011	1.18542			5	1863.76	21801.8	2124685	1.28478			5	2661.3	33589.1	3273402	1.05792			5	2306.74	50748.4	4945657	1.29793
	BG	648.569	9957.48	965070				BG	1450.64	16969.3	1653735				BG	2515.6	31750.1	3094184				BG	1777.25	39099.5	3810423
	7	668.632	8934.04	865879	1.43356			7	2112.83	32086.6	3126984	1.21306			7	1980.06	28871.6	2813661	1.2664			7	1954.99	43692	4257978	1.12159
	BG	466.414	6232.07	604006				BG	1741.74	26451.1	2577775				BG	1563.54	22798.2	2221783				BG	1743.06	38955.5	3796383
	9	641.513	6155.72	596607	1.33462			9	2084.57	35229.6	3433279	1.27284			9	1407.38	20145.7	1963289	1.25792			9	1295.12	15349.4	1495864	1.34974
	BG	480.671	4612.34	447024				BG	1637.73	27678	2697345				BG	1118.82	16015.2	1560749				BG	959.53	11372.1	1108257
	11	683.623	10940.1	1060300	1.3478			11	2685.39	24551.8	2392680	1.29384			11	1326.93	33699.5	3284161	1.02031			11	1672.7	25007.9	2437128	1.11403
	BG	507.215	8116.99	786691				BG	2075.52	18975.9	1849285				BG	1300.52	33028.6	3218784				BG	1501.49	22448.2	2187678
	13	715.378	8776.24	850585	1.58305			13	2700.53	31036	3024593	1.29745			13	1997.76	22159.9	2159580	1.23248			13	1891.39	23580.6	2298037	0.831066
	BG	451.898	5543.87	537307				BG	2081.42	23920.8	2331190				BG	1620.93	17980	1752230				BG	2275.86	28373.9	2765166
	15	893.332	5714.73	553866	1.62575			15	2178.44	24879.3	2424599	1.3483			15	2314.39	24793.3	2416218	1.07395			15	1973.32	15551	1515509	1.12657
	BG	549.489	3515.13	340683				BG	1615.7	18452.4	1798270				BG	2155.02	23086.1	2249842				BG	1751.62	13803.8	1345242
	17	952.731	9456.62	916527	1.12819			17	2112.04	24272.7	2365482	1.17652			17	2221.6	35562.2	3465689	1.22902			17	1091.67	17250.9	1681177	1.07034
	BG	844.48	8382.15	812390				BG	1795.16	20630.9	2010575				BG	1807.62	28935.4	2819884				BG	1019.93	16117.3	1570700
	19	1055.54	12219.6	1184312	1.12287			19	1907.58	20063.4	1955267	1.40168			19	1473.48	23586.7	2298631	1.07439			19	1396.33	33756.9	3289758	1.31436
	BG	940.034	10882.5	1054718				BG	1360.93	14313.9	1394950				BG	1371.45	21953.5	2139467				BG	1062.37	25683.2	2502939
	21	696.581	10249	993325	1.23084			21	2070.23	21986.6	2142692	1.27649			21	2025.67	18374.7	1790695	1.31276			21	1401.42	12683.4	1236052	1.35637
	BG	565.941	8326.86	807032				BG	1621.82	17224.3	1678585				BG	1543.07	13997	1364074				BG	1033.22	9351.01	911297
	23	847.785	6927.9	671446	1.43543			23	1232.86	18710.3	1823398	1.65686			23	1614.23	26485.7	2581153	1.08897			23	1330.68	36320.7	3539609	1.6705
	BG	590.612	4826.35	467765				BG	744.093	11292.6	1100513				BG	1482.35	24321.9	2370276				BG	796.577	21742.4	2118895
	25	905.519	10464.2	1014181	1.74407			25	1028.23	9495.81	925408	1.82697										25	1808.26	23379.3	2278411	1.19453
	BG	519.198	5999.87	581502				BG	562.808	5197.58	506527											BG	1513.79	19571.9	1907371
	27	1054.87	6530.42	632922	1.41918			27	1067.97	11123	1083989	1.30567			N=2							27	1526.9	11515.9	1122274	0.864824
	BG	743.298	4601.56	445979				BG	817.944	8518.99	830213					mean gray value	Int Dens	Raw Int Dens				BG	1765.57	13315.9	1297690
	29	801.98	9747.65	944733	1.29796										1	1240.31	21776	2122167	1.14498
	BG	617.879	7510	727862				N=2							BG	1083.26	19018.8	1853462				N=2
	31	1063.78	6124.59	593590	1.92687				mean gray value	Int Dens	Raw Int Dens				3	922.144	5762.55	561586	1.14807				mean gray value	Int Dens	Raw Int Dens
	BG	552.077	3178.52	308059				1	2912.72	36343.9	3541872	1.31426			BG	803.209	5019.31	489154				1	2244	28598.5	2787051	1.0595
	33	915.609	8039.52	779183	1.55791			BG	2216.25	27653.6	2694964				5	1204.12	37363.9	3641273	0.86411			BG	2117.99	26992.5	2630542
	BG	587.716	5160.45	500146				3	2995.44	38359.6	3738310	1.33542			BG	1393.48	43239.7	4213899				3	1994.3	43690.5	4257832	1.05313
	35	822.323	6575.59	637300	1.58479			BG	2243.07	28724.7	2799346				7	1323.8	12469.9	1215247	0.996988			BG	1893.69	41486.4	4043033
	BG	518.886	4149.2	402137				5	2469.22	16849.2	1642028	1.80438			BG	1327.8	12507.6	1218918				5	1230.21	19175.1	1868696	1.10057
	37	645.055	8565.76	830186	1.1468			BG	1368.45	9337.92	910021				9	980.663	14792.3	1441575	1.10342			BG	1117.79	17422.8	1697929
	BG	562.482	7469.26	723914				7	1783.6	24158.5	2354348	1.4846			BG	888.751	13405.9	1306464				7	1351.52	24546.8	2392197	1.29792
	39	989.626	5330.06	516585	1.67874			BG	1201.4	16272.7	1585851				11	711.37	13080.7	1274775	1.08844			BG	1041.3	18912.5	1843103
	BG	589.506	3175.04	307722				9	2390.56	12976.4	1264606	1.78078			BG	653.567	12017.8	1171192				9	1167.36	16841.8	1641308	0.938684
	41	803.662	6675.14	646948	1.36219			BG	1342.42	7286.89	710140				13	687.256	7369.42	718183	0.823617			BG	1243.61	17941.9	1748520
	BG	589.979	4900.3	474933				11	1261.68	14862.5	1448413	2.18876			BG	834.436	8947.63	871986				11	1219.95	12017.5	1171154	0.895681
	43	1362.99	6215.91	602440	1.22008			BG	576.438	6790.36	661751				15	886.717	6878.68	670358	1.25219			BG	1362.04	13417.1	1307557
	BG	1117.13	5094.68	493772				13	1775.95	23471.8	2287428	1.70226			BG	708.134	5493.33	535349
								BG	1043.29	13788.6	1343761				17	774.494	8225.39	801601	1.31021
	N=2							15	1342.65	13033.3	1270151	1.9934			BG	591.124	6277.94	611813
		mean gray value	Int Dens	Raw Int Dens				BG	673.55	6538.22	637178				19	1040.08	12444.2	1212738	0.885607
	1	443.134	5632.96	545941	1.36626			17	1596.44	12695.6	1237241	2.22332			BG	1174.43	14051.5	1369385
	BG	324.341	4122.91	399588				BG	718.044	5710.2	556484				21	1438.12	16291.6	1587686	1.09772
	3	1295.23	20300	1967451	1.24747			19	1414.18	8938.92	871137	2.15805			BG	1310.1	14841.3	1446351
	BG	1038.29	16272.9	1577158				BG	655.307	4142.13	403669				23	1330.69	21778.9	2122449	1.00141
	5	1009.95	9753.65	945314	1.75361			21	1292.04	10738.9	1046552	1.5328			BG	1328.82	21748.3	2119468
	BG	575.926	5562.04	539067				BG	842.93	7006.07	682773				25	1501.78	29864.7	2910445	1.07285
	7	705.05	14185.5	1374848	1.49131										BG	1399.8	27836.7	2712811
	BG	472.773	9512.14	921907				n3							27	1259.53	26365.5	2569432	1.09097
	9	876.219	11960.9	1159238	1.85009				mean gray value	Int Dens	Raw Int Dens				BG	1154.5	24167	2355181
	BG	473.608	6465.03	626584				1	1450.99	6253.36	609418	1.79921			29	1721.63	23743.2	2313876	1.00376
	11	798.986	9694.78	939608	1.70692			BG	806.464	3475.62	338715				BG	1715.19	23654.3	2305214
	BG	468.087	5679.69	550470				3	1167.27	4204.13	409711	4.19613			31	1856.09	46319.3	4514014	1.04132
	13	853.961	10309	999134	1.75022			BG	278.177	1001.9	97640				BG	1782.45	44481.4	4334912
	BG	487.917	5890.1	570863				5	707.354	3832.39	373483	3.33334			33	1551.99	41517.4	4046048	1.08871
	15	949.526	11109.9	1076762	1.72896			BG	212.206	1149.72	112045				BG	1425.53	38134.4	3716364
	BG	549.19	6425.8	622782				7	1555.4	11204.1	1091888	1.54609			35	1246.88	30399.9	2962599	1.13519
	17	1271.48	8724.11	845532	2.17102			BG	1006.02	7246.73	706226				BG	1098.39	26779.5	2609775
	BG	585.659	4018.44	389463				9	1591.06	9436.56	919634	2.69743			37	1271.16	26100.3	2543591	1.14806
	19	1034.54	12382.2	1200071	1.78056			BG	589.844	3498.35	340930				BG	1107.22	22734.2	2215548
	BG	581.023	6954.13	673987				11	4401.99	23849.6	2324251	1.2669
	21	824.334	7910.02	766631	1.80155			BG	3474.61	18825.1	1834593
	BG	457.57	4390.68	425540				13	4081.11	48828.8	4758577	1.19666
	23	969.18	8399.91	814111	2.09268			BG	3410.41	40804.1	3976538
	BG	463.129	4013.95	389028				15	4603.76	37697.7	3673802	1.14461
	25	723.267	16007.3	1551408	1.52408			BG	4022.11	32934.9	3209646
	BG	474.561	10502.9	1017933
