# Supplementary material for: Glutamylation imbalance impairs the molecular architecture of the photoreceptor cilium
Source: EMBO J. 2024 Nov 11;43(24):19. doi: 10.1038/s44318-024-00284-1 (PMC11649768; doi:10.1038/s44318-024-00284-1)
Supplement: Supplementary file 6 — Source data Fig. 4 [file 44318_2024_284_MOESM6_ESM.zip › EMBOJ-2024-118613-T _SourceDataForFigure4/4L/IFT quantif.xlsx]

## Sheet: Feuil1
IFT centriole deconvolved image (projection) and normalized on BG
WT 22 Month N=1								CCP1 KO 8M 1167 N=1									CCP5 KO 12 M N=1								ATAT KO 255 N=1
	Area	Mean	IntDens	RawIntDens					Area	Mean	IntDens	RawIntDens						Area	Mean	IntDens	RawIntDens					Mean	IntDens	RawIntDens
1	11.493	1057.37	12151.9	1184259	1.63021			1	11.922	536.78	6399.71	601194	1.23152				1	11.493	736.014	8458.68	824336	1.19702			1	3668.35	45847.6	4468053	1.41479
background	11.493	648.613	7454.23	726447				background	11.922	435.869	5196.6	488173					background	11.493	614.874	7066.47	688659				2	2592.86	32405.9	3158097
3	11.493	1061.91	12204.1	1189340	1.54395			3	11.922	515.663	6147.95	577543	1.31879				3	11.493	770.081	8850.2	862491	1.47242			3	4962.85	34730.7	3384660	1.99777
background	11.493	687.79	7904.47	770325				background	11.922	391.012	4661.8	437933					background	11.493	523.003	6010.63	585763				4	2484.2	17384.8	1694222
5	11.493	1133.79	13030.1	1269843	1.70267			5	11.922	414.818	4945.63	464596	1.16466				5	11.493	1835.63	21096.1	2055911	0.934693			5	1867.45	26367.3	2569609	2.23153
background	11.493	665.888	7652.76	745795				background	11.922	356.17	4246.4	398910					background	11.493	1963.89	22570.1	2199557				6	836.847	11815.8	1151501
7	11.493	1055.3	12128	1181930	1.44773			7	11.922	480.791	5732.19	538486	1.26534				7	11.493	1879	21594.5	2104475	1.19101			7	2605.43	23098.9	2251092	2.45045
background	11.493	728.932	8377.29	816404				background	11.922	379.97	4530.15	425566					background	11.493	1577.64	18131.1	1766960				8	1063.24	9426.4	918644
9	11.493	1434.65	16487.8	1606813	2.06051			9	11.922	329.134	3924.07	368630	2.56741				9	11.493	1525.25	17529	1708279	1.09675			9	3098.26	18185	1772206	2.83132
background	11.493	696.262	8001.82	779813				background	11.922	128.197	1528.42	143581					background	11.493	1390.7	15982.7	1557584				10	1094.28	6422.79	625929
11	11.493	1134.63	13039.8	1270786	1.61437			11	11.922	588.462	7015.88	659077	1.22591				11	11.493	1326.52	15245.1	1485706	1.11628			11	4062.15	26009.9	2534779	2.20184
background	11.493	702.83	8077.32	787170				background	11.922	480.019	5722.98	537621					background	11.493	1188.35	13657.1	1330948				12	1844.88	11812.8	1151207
13	11.493	974.138	11195.3	1091035	1.94551			13	11.922	639.936	7629.57	716728	1.33243				13	11.493	1406.4	16163.2	1575174	1.12714			13	3808.33	24072.1	2345931	2.09338
background	11.493	500.711	5754.45	560796				background	11.922	480.278	5726.06	537911					background	11.493	1247.76	14339.9	1397490				14	1819.22	11499.1	1120641
15	11.493	637.516	7326.69	714018	1.38083			15	11.922	581.722	6935.53	651529	1.1845				15	11.493	1424.14	16367	1595034	1.11795			15	3558.59	24648	2402051	1.70478
background	11.493	461.689	5305.99	517092				background	11.922	491.113	5855.24	550046					background	11.493	1273.89	14640.2	1426752				16	2087.42	14458.1	1409010
17	11.493	943.261	10840.5	1056452	1.54494			17	11.922	117.845	1404.99	131986	1.08979				17	11.493	1426.9	16398.7	1598128	1.11812			17	4100.56	25624.7	2497243	1.77116
background	11.493	610.548	7016.76	683814				background	11.922	108.136	1289.24	121112					background	11.493	1276.16	14666.4	1429305				18	2315.18	14467.8	1409947
19	11.493	896.636	10304.6	1004232	2.20135			1	11.922	268.173	3197.27	300354	3.09758				19	11.493	1239.56	14245.7	1388306	1.18438			19	4089.22	32729	3189589	1.76356
background	11.493	407.312	4681.06	456190				background	11.922	86.575	1032.18	96964					background	11.493	1046.59	12028	1172182				20	2318.73	18558.5	1808612
21	11.493	618.379	7106.75	692584	2.02548			3	11.922	299.84	3574.82	335821	2.17782				21	11.493	1213.12	13941.9	1358695	1.20192			21	4208.92	40165.4	3914292	1.71719
background	11.493	305.3	3508.68	341936				background	11.922	137.679	1641.47	154201					background	11.493	1009.32	11599.6	1130434				22	2451.05	23390.2	2279481
23	11.493	781.812	8985.02	875630	1.87803			5	11.922	683.75	8151.94	765800	1.64748				23	11.493	633.155	7276.57	709134	1.60806			23	5314.58	31084.4	3029312	1.67321
background	11.493	416.293	4784.27	466248				background	11.922	415.027	4948.11	464830					background	11.493	393.738	4525.06	440987				24	3176.28	18577.7	1810478
25	11.493	957.702	11006.4	1072626	2.11765			7	11.922	495.346	5905.72	554788	1.21588
background	11.493	452.247	5197.48	506517				background	11.922	407.398	4857.16	456286													ATAT KO 255 N=2
27	11.493	1027.1	11804	1150348	1.4806																					Mean	IntDens	RawIntDens
background	11.493	693.704	7972.44	776949																					1	3650.91	39560.7	3855360	1.43664
29	11.493	750.643	8626.8	840720	1.67279												CCP5 KO 182 N=2								2	2541.28	27536.8	2683586
background	11.493	448.736	5157.12	502584															Mean	IntDens	RawIntDens				3	3252.61	22428.5	2185753	1.28671
31	11.493	888.185	10207.5	994767	1.92313			CCP1 KO 8M 1180 N=2									1		1842.69	18170.8	1770823	1.10646			4	2527.84	17430.8	1698711
background	11.493	461.843	5307.75	517264					Area	Mean	IntDens	RawIntDens					2		1665.39	16422.5	1600443				5	3095.57	26713.8	2603372	1.27821
33	11.493	1042.34	11979.1	1167419	2.34236			1		774.233	7078.61	689842	1.17835				3		1495.86	10314.8	1005218	1.10537			6	2421.79	20899.3	2036729
background	11.493	444.994	5114.11	498393				2		657.046	6007.2	585428					4		1353.26	9331.47	909393				7	2466.39	30369.8	2959669	1.43186
35	11.493	664.068	7631.84	743756	2.12995			3		957.72	7911.03	770965	1.43045				5		1613.56	11590	1129492	1.21041			8	1722.51	21210	2067007
background	11.493	311.777	3583.11	349190				4		669.523	5530.44	538966					6		1333.07	9575.23	933148				9	2617.82	24068.4	2345568	1.74889
37	11.493	869.681	9994.86	974043	1.95994			5		1060.59	9783.72	953466	1.15807				7		1691.37	9476.08	923486	1.16122			10	1496.85	13762.1	1341177
background	11.493	443.728	5099.56	496975				6		915.819	8448.27	823321					8		1456.55	8160.48	795275				11	3568.47	27242.9	2654940	1.35607
39	11.493	675.454	7762.7	756509	1.90462			7		1070.21	13836.8	1348459	1.39163				9		1864.28	17197.7	1675990	1.03919			12	2631.47	20089.6	1957817
background	11.493	354.64	4075.72	397197				8		769.029	9942.88	968977					10		1793.97	16549.1	1612781				13	3289.51	23290.5	2269762	1.57777
41	11.493	1083.15	12448.2	1213128	1.48282			9		1282.12	13353.5	1301354	1.29125				11		1955.29	20465	1994400	1.36641			14	2084.91	14761.7	1438589
background	11.493	730.468	8394.94	818124				10		992.928	10341.5	1007822					12		1430.97	14977.2	1459594				15	4180.5	52162.7	5083488	2.01476
43	11.493	1118.64	12856.1	1252880	1.54391			11		900.607	9426.14	918619	1.28843				13		1631.73	10046.1	979039	1.0831			16	2074.94	25890.3	2523128
background	11.493	724.554	8326.98	811501				12		698.994	7315.98	712974					14		1506.54	9275.34	903923				17	2933.36	28926	2818963	1.28406
45	11.493	555.714	6386.58	622400	1.75175			13		1054	7527.47	733585	1.35655				15		1721.75	12402.4	1208668	1.10198			18	2284.45	22527	2195352
background	11.493	317.233	3645.82	355301				14		776.971	5548.98	540772					16		1562.41	11254.6	1096814				19	5625.78	33020	3217945	1.5656
47	11.493	829.112	9528.61	928605	2.27572			15		585.771	2776.95	270626	1.54405				17		1635.44	16647.4	1622360	1.22176			20	3593.36	21090.9	2055404
background	11.493	364.329	4187.08	408049				16		379.372	1798.48	175270					18		1338.6	13625.7	1327887				21	5653.17	38981.6	3798931	1.56423
49	11.493	629.39	7233.3	704917	1.44638			17		1263.06	7452.28	726258	1.14203				19		1721.13	11656.2	1135945	1.02957			22	3614.03	24920.6	2428626
background	11.493	435.147	5000.95	487365				18		1105.97	6525.46	635935					20		1671.69	11321.4	1103317				23	5569.95	38579.3	3759718	1.4631
51	11.493	581.457	6682.43	651232	2.4276			19		1562.02	9761.15	951267	1.1853				21		1587.13	9918.1	966562	1.17231			24	3806.95	26368.1	2569689
background	11.493	239.519	2752.68	268261				20		1317.82	8235.14	802551					22		1353.85	8460.32	824495				25	6265.88	79726.4	7769689	1.55774
53	11.493	717.148	8241.86	803206	1.89122			21		1011.69	3550.37	345999	1.34343				23		681.907	5037.98	490973	1.17238			26	4022.41	51180.8	4987790
background	11.493	379.199	4357.97	424703				22		753.067	2642.76	257549					24		581.643	4297.22	418783				27	5769.3	38480	3750045	1.47578
								23		1498.31	8578.93	836055	1.04287				25		530.066	5139.96	500912	1.42718			28	3909.33	26074.4	2541065
								24		1436.72	8226.3	801689					26		371.407	3601.48	350980				29	5775.94	35442.3	3454009	1.47294
CCP1 WT N=2																									30	3921.38	24062.4	2344982
	Area	Mean	IntDens	RawIntDens																					31	6088.66	35986.8	3507070	1.68214
1	11.922	409.657	4884.1	458816	1.47551																				32	3619.6	21393.5	2084889
background	11.922	277.637	3310.11	310954																					33	5486.68	52021.2	5069696	1.36446
3	11.922	162.849	1941.55	182391	2.67514																				34	4021.13	38125.8	3715522
background	11.922	60.875	725.776	68180																					35	5256.82	39323.3	3832225	1.58423
5	11.922	198.657	2368.47	222496	4.93484																				36	3318.22	24821.7	2418985
background	11.922	40.256	479.951	45087																					37	5326.51	35417.4	3451577	1.56458
7	11.922	293.297	3496.81	328493	1.76118																				38	3404.43	22637	2206072
background	11.922	166.534	1985.48	186518																					39	5390.44	33187.5	3234267	1.77408
9	11.922	143.903	1715.66	161171	2.74226																				40	3038.45	18706.9	1823071
background	11.922	52.476	625.639	58773
11	11.922	236.76	2822.74	265171	1.3935
background	11.922	169.903	2025.65	190291
13	11.922	231.642	2761.73	259439	1.33889
background	11.922	173.011	2062.7	193772
15	11.922	442.613	5277	495726	1.85038
background	11.922	239.201	2851.85	267905
17	11.922	203.022	2420.51	227385	2.40138
background	11.922	84.544	1007.96	94689
CCP5 WT 12 M N=3
	Area	Mean	IntDens	RawIntDens
1	11.493	3592.7	41289.2	4023818	1.3173
background	11.493	2727.32	31343.9	3054604
3	11.493	3807.35	43756.2	4264234	1.65302
background	11.493	2303.27	26470.5	2579667
5	11.493	3774.26	43375.9	4227171	1.72629
background	11.493	2186.34	25126.7	2448706
7	11.493	3815.03	43844.4	4272830	1.59896
background	11.493	2385.94	27420.5	2672248
9	11.493	3494.13	40156.5	3913425	1.62427
background	11.493	2151.2	24722.7	2409340
11	11.493	2875.81	33050.4	3220911	1.73196
background	11.493	1660.44	19082.7	1859690
13	11.493	3401.14	39087.8	3809276	1.39697
background	11.493	2434.65	27980.3	2726806
15	11.493	3607.67	41461.4	4040593	1.35679
background	11.493	2658.98	30558.5	2978060
17	11.493	3414.21	39238	3823912	1.68313
background	11.493	2028.48	23312.5	2271901
19	11.493	3226.76	37083.7	3613970	1.7224
background	11.493	1873.41	21530.2	2098215
21	11.493	2698.91	31017.4	3022781	1.51745
background	11.493	1778.58	20440.5	1992014
