# Supplementary material for: Glutamylation imbalance impairs the molecular architecture of the photoreceptor cilium
Source: EMBO J. 2024 Nov 11;43(24):19. doi: 10.1038/s44318-024-00284-1 (PMC11649768; doi:10.1038/s44318-024-00284-1)
Supplement: Supplementary file 7 — Source data Fig. 5 [file 44318_2024_284_MOESM7_ESM.zip]

Archive with 50 entries (30 files):
- EMBOJ-2024-118613-T _SourceDataForFigure5/
- EMBOJ-2024-118613-T _SourceDataForFigure5/5A/
- EMBOJ-2024-118613-T _SourceDataForFigure5/5A/MAX_CCP5 KO 3M rhodo tub.lif - Series001_Lng_SVCC-2-1.tif
- EMBOJ-2024-118613-T _SourceDataForFigure5/5A/MAX_CCP5 KO rhodo tub.lif - Series002_Lng_SVCC.tif
- EMBOJ-2024-118613-T _SourceDataForFigure5/5B/
- EMBOJ-2024-118613-T _SourceDataForFigure5/5B/MAX_c5ko 292 7M rhodo tub.lif - Series001_Lng_SVCC-1-1-1.tif
- EMBOJ-2024-118613-T _SourceDataForFigure5/5B/MAX_CCP5 KO 299 rhodo tub.lif - Series004_Lng_SVCC.tif
- EMBOJ-2024-118613-T _SourceDataForFigure5/5C/
- EMBOJ-2024-118613-T _SourceDataForFigure5/5C/MAX_c5ko 255 10M rhodo tub.lif - Series006_Lng_SVCC-1-1.tif
- EMBOJ-2024-118613-T _SourceDataForFigure5/5C/MAX_CCP5 KO 255 rhodo tub.lif - Series002_Lng_SVCC.tif
- EMBOJ-2024-118613-T _SourceDataForFigure5/5D/
- EMBOJ-2024-118613-T _SourceDataForFigure5/5D/MAX_c5ko 182 12M rhodo tub.lif - Series006_Lng_SVCC-1-1.tif
- EMBOJ-2024-118613-T _SourceDataForFigure5/5D/MAX_CCP5 KO 182 rhodo tub.lif - Series002_Lng_SVCC.tif
- EMBOJ-2024-118613-T _SourceDataForFigure5/5E/
- EMBOJ-2024-118613-T _SourceDataForFigure5/5E/ONL thickness dynamic.xlsx
- EMBOJ-2024-118613-T _SourceDataForFigure5/5F/
- EMBOJ-2024-118613-T _SourceDataForFigure5/5F/MAX_CCP5 KO 18M tap952 tub.lif - Series002_000_Lng_SVCC-1-1.tif
- EMBOJ-2024-118613-T _SourceDataForFigure5/5F/MAX_CCP5 KO TAP952 tub.lif - Series002_Lng_SVCC-1-1.tif
- EMBOJ-2024-118613-T _SourceDataForFigure5/5F/MAX_CCP5KO 259 tap952 tub.lif - Series001_Lng_SVCC-1-1-1.tif
- EMBOJ-2024-118613-T _SourceDataForFigure5/5F/MAX_CCP5KO 292 tap952 tub.lif - Series006_Lng_SVCC-1-4-1.tif
- EMBOJ-2024-118613-T _SourceDataForFigure5/5G/
- EMBOJ-2024-118613-T _SourceDataForFigure5/5G/MAX_CCP5 KO 182 12M GT335 tub.lif - Series001_Lng_SVCC-1.tif
- EMBOJ-2024-118613-T _SourceDataForFigure5/5G/MAX_CCP5 KO GT335 tub.lif - Series003_Lng_SVCC-2-1.tif
- EMBOJ-2024-118613-T _SourceDataForFigure5/5G/MAX_CCP5KO 255 GT335 tub.lif - Series002_Lng_SVCC-1-1.tif
- EMBOJ-2024-118613-T _SourceDataForFigure5/5G/MAX_CCP5KO 292 GT335 tub.lif - Series003_Lng_SVCC-1-3-1.tif
- EMBOJ-2024-118613-T _SourceDataForFigure5/5H/
- EMBOJ-2024-118613-T _SourceDataForFigure5/5H/TAP quantif.xlsx
- EMBOJ-2024-118613-T _SourceDataForFigure5/5I/
- EMBOJ-2024-118613-T _SourceDataForFigure5/5I/GT335 length.xlsx
- EMBOJ-2024-118613-T _SourceDataForFigure5/5J/
- EMBOJ-2024-118613-T _SourceDataForFigure5/5J/MAX_WT 41 15M GT335 tub.lif - Series003_Lng_SVCC-1-1-1.tif
- EMBOJ-2024-118613-T _SourceDataForFigure5/5K/
- EMBOJ-2024-118613-T _SourceDataForFigure5/5K/MAX_CCP5 KO 182 12M GT335 tub.lif - Series007_Lng_SVCC-1-1.tif
- EMBOJ-2024-118613-T _SourceDataForFigure5/5L/
- EMBOJ-2024-118613-T _SourceDataForFigure5/5L/GT335 intensity distal cilium.xlsx
- EMBOJ-2024-118613-T _SourceDataForFigure5/5M/
- EMBOJ-2024-118613-T _SourceDataForFigure5/5M/MAX_CCP5 KO 182 12M GT335 tub.lif - Series007_Lng_SVCC-1-1.tif
- EMBOJ-2024-118613-T _SourceDataForFigure5/5M/MAX_WT 41 15M GT335 tub.lif - Series003_Lng_SVCC-1-1-1.tif
- EMBOJ-2024-118613-T _SourceDataForFigure5/5N/
- EMBOJ-2024-118613-T _SourceDataForFigure5/5N/GT335 width.xlsx
- EMBOJ-2024-118613-T _SourceDataForFigure5/5O/
- EMBOJ-2024-118613-T _SourceDataForFigure5/5O/MAX_WT 118 RPGR tub.lif - Series013_Lng_SVCC-1-1.tif
- EMBOJ-2024-118613-T _SourceDataForFigure5/5P/
- EMBOJ-2024-118613-T _SourceDataForFigure5/5P/MAX_CCP5 KO 12M 04.2023 RPGR tub.lif - Series006_Lng_SVCC-2-1.tif
- EMBOJ-2024-118613-T _SourceDataForFigure5/5Q/
- EMBOJ-2024-118613-T _SourceDataForFigure5/5Q/quantif RPGR intensity.xlsx
- EMBOJ-2024-118613-T _SourceDataForFigure5/5R/
- EMBOJ-2024-118613-T _SourceDataForFigure5/5R/AVG_Human retina RPGR sigma tub.lif - Series007_Lng_SVCC-1.tif
- EMBOJ-2024-118613-T _SourceDataForFigure5/5S/
- EMBOJ-2024-118613-T _SourceDataForFigure5/5S/quantif RPGR GT335 width human.csv
