# Supplementary material for: Glutamylation imbalance impairs the molecular architecture of the photoreceptor cilium
Source: EMBO J. 2024 Nov 11;43(24):19. doi: 10.1038/s44318-024-00284-1 (PMC11649768; doi:10.1038/s44318-024-00284-1)
Supplement: Supplementary file 7 — Source data Fig. 5 [file 44318_2024_284_MOESM7_ESM.zip › EMBOJ-2024-118613-T _SourceDataForFigure5/5E/ONL thickness dynamic.xlsx]

## Sheet: Feuil1
ONL thickness on projection and staining tubulin							Expansion factor	4.24771
	3M					7M 292 N=1					10M 255 N=1					12M 78 N=1
	1	87.647	211.838	49.8711		4	-92.99	129.685	30.5306		10	83.517	85.598	20.1516		28	-135.764	51.26	12.0677
	2	-88.416	209.806	49.3927		5	-91.848	119.906	28.2284		11	92.203	75.441	17.7604		29	-138.366	46.552	10.9593
	3	-87.274	203.191	47.8354		6	-84.806	128.101	30.1577		12	90	94.715	22.2979		30	-136.273	61.522	14.4836
						7	34.144	101.595	23.9176		13	95.001	77.614	18.272
						8	14.574	99.861	23.5094		14	96.34	87.518	20.6036
						9	39.289	151.099	35.5719		15	95.774	86.455	20.3533
						10	-56.921	125.724	29.5981		16	34.931	74.268	17.4842
						11	-50.599	105.062	24.7338		17	35.455	78.309	18.4356
						12	-42.93	113.519	26.7247		18	37.807	70.949	16.7029
						7M 299 N=2					10 M 259 N=2					12M 182 N=2
						1	88.328	132.464	31.1848		19	10.008	66.736	15.7111		28	-93.24	51.305	12.0783
						2	84.685	125.214	29.478		20	11.592	76.955	18.1168		29	-85.914	54.261	12.7742
						3	86.04	125.943	29.6496		21	16.477	71.559	16.8465		30	-88.698	42.536	10.0139
						4	38.062	130.116	30.632		22	180	54.123	12.7417		31	-98.746	25.424	5.98534
						5	43.713	121.677	28.6453		23	180	51.223	12.059		32	-84.958	32.988	7.76607
						6	48.262	132.111	31.1017		24	158.895	59.05	13.9016		33	-88.21	30.942	7.28439
						7	81.158	132.044	31.0859		25	114.702	53.191	12.5223		34	-87.678	71.578	16.851
						8	82.819	123.713	29.1246		26	117.824	39.342	9.26193		35	-87.51	89	20.9525
						9	87.045	150.004	35.3141		27	119.197	37.643	8.86195		36	-86.228	88.141	20.7502
																37	77.32	79.251	18.6573
																38	87.879	78.338	18.4424
																39	98.686	70.394	16.5722
																40	88.34	66.715	15.7061
																41	93.136	70.659	16.6346
																42	88.264	63.817	15.0239
