# Supplementary material for: Glutamylation imbalance impairs the molecular architecture of the photoreceptor cilium
Source: EMBO J. 2024 Nov 11;43(24):19. doi: 10.1038/s44318-024-00284-1 (PMC11649768; doi:10.1038/s44318-024-00284-1)
Supplement: Supplementary file 7 — Source data Fig. 5 [file 44318_2024_284_MOESM7_ESM.zip › EMBOJ-2024-118613-T _SourceDataForFigure5/5H/TAP quantif.xlsx]

## Sheet: Feuil1
TAP intensity normalized on background (projection deconvolved)
											CCP5 KO
3M N=1						7M 292 N=1						10M N=1						12M (from quantif Figure 4)
	Mean gray value	Int Dens	Raw Int dens	Ratio on BG			Mean gray value	Int Dens	Raw Int dens	Ratio on BG			Mean gray value	Int Dens	Raw Int dens	Ratio on BG			Ratio on BG
1	863.363	9355.26	911711	4.73236		1	831.998	60674.7	5913012	1.59699		1	663.03	11429.9	1113891	1.32457			1.37086
BG	182.438	1976.87	192655			BG	520.978	37993.1	3702590			BG	500.561	8629.08	840942
3	305.559	10462.9	1019651	1.89353		3	457.266	38944.4	3795304	1.20342		3	196.454	11373.4	1108391	1.21977			1.5449
BG	161.37	5525.58	538492			BG	379.971	32361.4	3153761			BG	161.058	9324.24	908688
5	246.016	9592.8	934861	2.3593		5	251.827	16486.2	1606654	1.53803		5	187.78	10370.3	1010630	1.44305			1.19874
BG	104.275	4065.95	396245			BG	163.733	10719.1	1044619			BG	130.127	7186.35	700341
7	198.838	7322.69	713628	1.64002		7	576.196	18730.7	1825389	2.95043		7	159.158	11660.7	1136385	1.17848			1.33791
BG	121.241	4465.01	435135			BG	195.292	6348.47	618686			BG	135.054	9894.7	964282
9	314.976	9424.6	918469	1.45882		9	839.777	41672.4	4061161	1.76344		9	147.023	6247.27	608824	1.04196			1.23618
BG	215.912	6460.45	629599			BG	476.214	23631.3	2302972			BG	141.103	5995.72	584309
11	236.437	7598.63	740520	2.06121		11	828.574	21944.1	2138549	1.86129		11	166.323	18099.3	1763858	1.2916			1.2715
BG	114.708	3686.49	359265			BG	445.162	11789.7	1148963			BG	128.773	14013.1	1365634
13	274.606	13998.8	1364245	1.88511		13	532.167	23207.9	2261708	1.56654		13	139.456	22355	2178588	1.02372			1.11321
BG	145.671	7425.98	723694			BG	339.709	14814.8	1443763			BG	136.225	21837	2128109
15	237.993	7839.11	763956	2.65703		15	725.185	31431.9	3063181	1.82456		15	93.922	10360.3	1009658	1.32598			1.00235
BG	89.571	2950.34	287524			BG	397.458	17227.2	1678864			BG	70.832	7813.31	761441
17	203.834	6212.01	605388	1.68245		17	597.593	13515	1317096	1.61398		17	270.938	10714.7	1044195	1.17304			1.36609
BG	121.153	3692.24	359825			BG	370.26	8373.68	816052			BG	230.97	9134.1	890158
19	181.24	17109.6	1667409	1.77179		19	529.777	28876.8	2814175	1.44369		19	220.244	4935.77	481013	1.15371			1.35887
BG	102.292	9656.69	941087			BG	366.961	20002.2	1949299			BG	190.9	4278.15	416925
21	222.649	9670.92	942474	1.25384		21	517.5	30719.3	2993735	1.12383		21	277.565	19002.8	1851911	1.67766			1.1557
BG	177.573	7712.99	751665			BG	460.478	27334.5	2663863			BG	165.448	11327	1103869
23	258.08	10423.4	1015804	1.19413		23	430.146	20974.5	2044053	1.50185		23	186.121	8640.05	842011	2.28861			1.25763
BG	216.123	8728.8	850660			BG	286.411	13965.8	1361024			BG	81.325	3775.23	367913
25	269.412	15113.5	1472877	1.22807		25	303.918	8208.07	799913	2.23604		25	379.826	18306.5	1784045	1.56051			1.00557
BG	219.379	12306.8	1199347			BG	135.918	3670.79	357735			BG	243.399	11731.1	1143245
27	330.905	13476.7	1313363	1.5055		27	401	18347.6	1788059	2.02432		27	192.915	9204.85	897053	1.09861			1.02004
BG	219.798	8951.65	872378			BG	198.091	9063.59	883287			BG	175.599	8378.66	816537
29	263.219	10039.4	978384	1.636		29	364.43	17792.5	1733959	2.02178		29	156.238	10773.5	1049920	1.21413			1.12931
BG	160.892	6136.58	598037			BG	180.252	8800.41	857639			BG	128.683	8873.41	864752
31	217.121	9190.2	895625	1.17257		31	466.254	15817	1541435	1.47376		31	120.806	6954.27	677724	1.47804			0.78542
BG	185.166	7837.59	763808			BG	316.371	10732.4	1045922			BG	81.734	4705.05	458528
33	205.344	8327.19	811521	1.16206		33	310.825	18307.4	1784133	1.99984		33	253.829	11923.8	1162028	1.34678			1.31954
BG	176.707	7165.9	698348			BG	155.425	9154.45	892142			BG	188.471	8853.6	862822
35	186.098	11163.4	1087927	1.2107		35	296.228	8462.42	824700	1.91535		35	432.482	17032.2	1659865	1.34215			0.95096
BG	153.711	9220.67	898595			BG	154.66	4418.21	430574			BG	322.231	12690.3	1236721
						37	348.67	17860.2	1740560	1.87018		37	212.439	12798.1	1247232	1.19797			1.17663
						BG	186.437	9550.03	930693			BG	177.332	10683.1	1041114
M65 3M N=2						39	448.001	17330.8	1688963	1.40853		39	116.247	15087	1470298	1.10096			1.2932
	Mean gray value	Int Dens	Raw Int dens	Ratio on BG		BG	318.062	12304.1	1199092			BG	105.587	13703.5	1335469
1	162.848	5511.01	537072	1.53084								41	184.369	7979.8	777667	1.84349			1.21972
2	106.378	3600	350836									BG	100.011	4328.67	421848
3	154.692	3728.64	363372	1.57334		7M 299 N=2						43	238.332	17192.4	1675472	1.46834			1.0967
4	98.321	2369.89	230956				Mean gray value	Int Dens	Raw Int dens	Ratio on BG		BG	162.314	11708.7	1141066
5	228.805	8135.18	792809	1.1852		1	335.447	4250.98	414277	2.07993		45	379.352	28610.7	2788239	2.02405			1.45052
6	193.052	6863.98	668925			BG	161.278	2043.81	199178			BG	187.422	14135.4	1377553
7	194.958	8426.1	821161	1.185		3	210.876	4427.22	431452	2.20605		47	285.535	29908.7	2914737	1.36609			1.58195
8	164.521	7110.65	692964			BG	95.59	2006.86	195577			BG	209.016	21893.7	2133636
9	168.878	3639.07	354643	1.46972		5	315.7	8921.5	869439	1.10348		49	436.271	26063.2	2539972	1.37195			1.30322
10	114.905	2476.04	241301			BG	286.094	8084.84	787903			BG	317.993	18997.1	1851355
11	189.237	3887.49	378853	1.52163		7	286.268	7255.53	707083	1.04227		51	339.982	22564.5	2199005	1.18486			1.18963
12	124.365	2554.82	248979			BG	274.657	6961.23	678403			BG	286.939	19044	1855923
13	168.406	3732.57	363756	1.55996		9	494.861	8713.63	849182	1.67854		53	261.732	15359.5	1496846	1.41156			1.12096
14	107.955	2392.73	233182			BG	294.816	5191.2	505905			BG	185.42	10881.2	1060419
15	194.12	8413.8	819962	1.53799		11	379.572	6629.06	646031	1.25949									1.11169
16	126.217	5470.65	533139			BG	301.37	5263.3	512932
17	111.881	2534.87	247034	1.36612		13	340.361	5940.77	578954	1.13985									1.53985
18	81.897	1855.52	180829			BG	298.602	5211.89	507922
19	213.013	4426.19	431352	1.41054		15	411.197	10232	997152	1.25901									2.36095
20	151.015	3137.94	305806			BG	326.603	8127	792012
21	205.821	2999	292266	1.20566		17	327.885	10867.3	1059067	1.24409									1.24574
22	170.713	2487.44	242412			BG	263.555	8735.19	851283
23	191.375	2637.3	257016	1.99142		19	407.744	12694.1	1237095	1.24575									1.38802
24	96.1	1324.33	129062			BG	327.307	10189.9	993049
25	157.61	3755.31	365971	1.80997		21	458.863	18457.3	1798744	1.06192									1.92414
26	87.079	2074.79	202197			BG	432.105	17381	1693852
27	264.908	10084.8	982810	1.78592		23	457.313	13852.5	1349989	1.18361									1.60551
28	148.331	5646.83	550308			BG	386.37	11703.6	1140564
29	208.477	4612.17	449476	1.49426		25	488.589	16268.9	1585472	1.11524
30	139.519	3086.61	300804			BG	438.103	14587.8	1421644
31	184.136	8646.18	842608	1.55261		27	535.053	12501.4	1218315	1.21351
32	118.598	5568.79	542703			BG	440.914	10301.9	1003962
33	259.357	7385.17	719717	1.82005
34	142.5	4057.66	395437
35	294.446	10169.9	991105	1.28027
36	229.988	7943.62	774141
