# Supplementary material for: Glutamylation imbalance impairs the molecular architecture of the photoreceptor cilium
Source: EMBO J. 2024 Nov 11;43(24):19. doi: 10.1038/s44318-024-00284-1 (PMC11649768; doi:10.1038/s44318-024-00284-1)
Supplement: Supplementary file 7 — Source data Fig. 5 [file 44318_2024_284_MOESM7_ESM.zip › EMBOJ-2024-118613-T _SourceDataForFigure5/5I/GT335 length.xlsx]

## Sheet: Feuil1
GT335 intense signal length							EF	4.24771
							CCP5 KO
3M N=1	Length	Corrected by EF		7M N=1	Length	Corrected by EF		10M N=1 255	Length	Corrected by EF		12M N=1 182	Length	Corrected by EF
1	8.939	2104.43		1	6.933	1632.17		1	17.168	4041.71		1	22.345	5260.48
2	4.857	1143.44		2	22.896	5390.2		2	23.996	5649.16		2	19.942	4694.76
3	7.358	1732.23		3	13.463	3169.47		3	20.299	4778.81		3	17.219	4053.71
4	10.832	2550.08		4	33.237	7824.69		4	18.416	4335.51		4	22.446	5284.26
5	8.814	2075		5	26.438	6224.06		5	22.918	5395.38		5	24.273	5714.37
6	7.826	1842.4		6	18.44	4341.16		6	18.753	4414.85		6	23.379	5503.91
7	8.548	2012.38		7	22.067	5195.03		7	21.573	5078.74		7	16.443	3871.03
8	10.582	2491.22		8	23.72	5584.18		8	15.854	3732.36		8	18.63	4385.89
9	9.393	2211.31		9	26.785	6305.75		9	26.664	6277.26		9	14.539	3422.78
10	9.893	2329.02		10	15.646	3683.4		10	25.115	5912.6		10	25.221	5937.55
11	8.504	2002.02		11	15.965	3758.5						11	18.352	4320.44
12	9.258	2179.53		12	42.379	9976.9		10M N=2 259	Length	Corrected by EF		12	34.925	8222.08
13	10.903	2566.79		13	27.942	6578.13		1	18.507	4356.94
14	9.524	2242.15		14	24.244	5707.54		2	20.25	4767.27
15	9.93	2337.73		15	29.845	7026.14		3	21.195	4989.75		12M N=2 78	Length	Corrected by EF
16	11.651	2742.89						4	14.331	3373.82		1	18.629	4385.66
17	13.281	3126.63		7M N=2	Length	Corrected by EF		5	17.684	4163.18		2	11.253	2649.19
				1	10.669	2511.71		6	16.967	3994.39		3	14.325	3372.4
3M M65 N=2	Length	Corrected by EF		2	11.867	2793.74		7	18.082	4256.88		4	13.408	3156.52
serie1-1	10.522	2477.1		3	11.674	2748.3		8	16.409	3863.02
serie1-2	7.661	1803.56		4	17.496	4118.92		9	27.965	6583.55
serie1-3	11.286	2656.96		5	11.917	2805.51		10	15.252	3590.64
serie1-4	11.75	2766.2		6	12.57	2959.24
serie1-5	8.178	1925.27		7	11.981	2820.58
serie1-6	12.072	2842		8	7.83	1843.35
serie2-1	9.166	2157.87		9	8.103	1907.62
serie2-2	8.213	1933.51		10	17.008	4004.04
serie2-3	10.038	2363.16		11	14.177	3337.56
serie2-4	10.295	2423.66		12	16.165	3805.58
serie2-5	9.828	2313.72		13	16.484	3880.68
serie3-1	9.961	2345.03
serie3-2	9.667	2275.81
serie3-3	8.118	1911.15
serie3-4	8.002	1883.84
serie3-5	7.822	1841.46
serie3-6	8.209	1932.57
serie3-7	6.897	1623.7
serie3-8	8.857	2085.12
serie3-9	7.789	1833.69
serie3-10	10.184	2397.53
serie3-11	10.165	2393.05
serie3-12	8.731	2055.46
serie3-13	10.7	2519
