# Supplementary material for: Glutamylation imbalance impairs the molecular architecture of the photoreceptor cilium
Source: EMBO J. 2024 Nov 11;43(24):19. doi: 10.1038/s44318-024-00284-1 (PMC11649768; doi:10.1038/s44318-024-00284-1)
Supplement: Supplementary file 7 — Source data Fig. 5 [file 44318_2024_284_MOESM7_ESM.zip › EMBOJ-2024-118613-T _SourceDataForFigure5/5L/GT335 intensity distal cilium.xlsx]

## Sheet: Sheet1
Quantification GT335 intensity in the distal cilium
	WT
	N=1	area	mean	int dens	raw int dens	Ratio on BG		N=2	area	mean	int dens	raw int dens	Ratio on BG		N=3	area	mean	int dens	raw int dens	Ratio on BG
	1	15.207	1138.73	17316.8	1687603	1.20072		1	15.207	449.717	6838.9	666481	11.9198		1	15.207	2026.68	30820	3003542	12.7446
	2	15.207	948.372	14422	1405487			2	15.207	37.729	573.745	55914			2	15.207	159.023	2418.28	235672
	3	15.207	1558.31	23697.4	2309419	1.31974		3	15.207	434.244	6603.59	643549	3.25265		3	15.207	937.855	14262.1	1389901	1.90744
	4	15.207	1180.77	17956.1	1749899			4	15.207	133.505	2030.22	197854			4	15.207	491.682	7477.07	728673
	5	15.207	1519.61	23108.8	2252057	1.07441		5	15.207	321.337	4886.6	476221	11.8061		5	15.207	1015.97	15450	1505670	2.2395
	6	15.207	1414.36	21508.4	2096088			6	15.207	27.218	413.906	40337			6	15.207	453.661	6898.87	672325
	7	15.207	1978.4	30085.8	2931989	1.3207		7	15.207	325.603	4951.48	482544	8.03089		7	15.207	1256.32	19104.9	1861861	2.13307
	8	15.207	1497.99	22780.1	2220021			8	15.207	40.544	616.555	60086			8	15.207	588.97	8956.54	872854
	16	15.207	673.557	10242.9	998212	5.31756		9	15.207	319.586	4859.98	473626	2.81977		9	15.207	1614.57	24552.9	2392785	2.79503
	17	15.207	126.667	1926.23	187720			10	15.207	113.337	1723.53	167966			10	15.207	577.656	8784.48	856086
	18	15.207	510.621	7765.07	756740	2.04699		11	15.207	452.126	6875.52	670050	1.80992		11	15.207	1079.45	16415.3	1599741	2.7457
	19	15.207	249.45	3793.41	369685			12	15.207	249.804	3798.79	370209			12	15.207	393.141	5978.54	582635
	20	15.207	1846.49	28079.8	2736498	3.13695		13	15.207	424.049	6448.56	628441	2.58726		13	15.207	1110.19	16882.9	1645308	1.90725
	21	15.207	588.626	8951.3	872344			14	15.207	163.899	2492.43	242898			14	15.207	582.092	8851.95	862661
	22	15.207	1305.65	19855.2	1934975	1.6733		15	15.207	437.469	6652.64	648329	4.55105		15	15.207	1520.78	23126.6	2253791	2.65233
	23	15.207	780.285	11865.9	1156382			16	15.207	96.125	1461.78	142457			16	15.207	573.373	8719.35	849739
	24	15.207	1445.23	21977.8	2141829	1.2769		17	15.207	783.843	11920	1161656	5.00748		17	15.207	1478.61	22485.4	2191297	3.19385
	25	15.207	1131.83	17211.8	1677368			18	15.207	156.534	2380.44	231984			18	15.207	462.954	7040.2	686098
	26	15.207	2079.63	31625.1	3082009	1.78245		19	15.207	684.664	10411.8	1014672	4.41477		19	15.207	1259.09	19147.1	1865965	2.88215
	27	15.207	1166.72	17742.5	1729083			20	15.207	155.085	2358.39	229836			20	15.207	436.857	6643.33	647422
	28	15.207	1203.68	18304.5	1783851	2.0592		21	15.207	470.752	7158.78	697655	2.2951		21	15.207	425.775	6474.8	630998	1.3607
	29	15.207	584.536	8889.11	866283			22	15.207	205.112	3119.16	303976			22	15.207	312.91	4758.45	463732
								23	15.207	354.51	5391.07	525384	2.31612		23	15.207	429.348	6529.15	636294	1.27478
								24	15.207	153.062	2327.63	226838			24	15.207	336.803	5121.8	499142
								25	15.207	319.466	4858.15	473448	5.59691
								26	15.207	57.079	868.006	84591
								27	15.207	579.265	8808.94	858470	4.43686
								29	15.207	130.557	1985.4	193486
								30	15.207	229.677	3492.73	340382	5.45598
								31	15.207	42.096	640.166	62387
								32	15.207	491.016	7466.94	727686	15.2744
								33	15.207	32.146	488.854	47641
	KO
	N=1	area	mean	int dens	raw int dens	Ratio on BG		N=2	area	mean	int dens	raw int dens	Ratio on BG
	1	15.207	2467.1	37517.4	3656238	6.46106		1	15.207	3222.61	49006.6	4775909	3.14243
	2	15.207	381.841	5806.7	565888			2	15.207	1025.52	15595.2	1519816
	3	15.207	2854.36	43406.6	4230162	47.0211		3	15.207	3986.8	60627.7	5908434	15.8014
	4	15.207	60.704	923.129	89963			4	15.207	252.307	3836.86	373919
	5	15.207	3824.73	58163.1	5668253	47.0379		5	15.207	2894.38	44015.1	4289469	3.81011
	6	15.207	81.312	1236.52	120504			6	15.207	759.657	11552.2	1125812
	7	15.207	3502.52	53263.2	5190735	5.52623		7	15.207	3604.5	54814	5341863	2.43904
	8	15.207	633.8	9638.26	939291			8	15.207	1477.83	22473.6	2190148
	9	15.207	3530.86	53694.3	5232741	5.56958		9	15.207	4370.99	66470.1	6477805	8.76178
	10	15.207	633.955	9640.62	939521			10	15.207	498.87	7586.37	739325
	11	15.207	3685.84	56051	5462411	5.46511		11	15.207	4798.87	72976.9	7111923	6.00031
	12	15.207	674.431	10256.2	999507			12	15.207	799.77	12162.2	1185259
	13	15.207	3781.36	57503.5	5603972	5.20717		13	15.207	1912.15	29078.3	2833809	2.1843
	14	15.207	726.182	11043.1	1076202			14	15.207	875.406	13312.4	1297352
	15	15.207	4193.51	63771.2	6214786	5.82777		15	15.207	1985.52	30194	2942540	2.59754
	16	15.207	719.574	10942.6	1066409			16	15.207	764.385	11624.1	1132819
	17	15.207	4774.15	72601	7075289	3.71441		17	15.207	1919.18	29185.2	2844226	1.60013
	18	15.207	1285.31	19545.8	1904823			18	15.207	1199.39	18239.3	1777501
	19	15.207	5381.5	81837.1	7975381	4.17496		23	15.207	3790.62	57644.3	5617694	2.0261
	20	15.207	1288.99	19601.9	1910291			24	15.207	1870.89	28450.9	2772666
	21	15.207	3124.97	47521.7	4631201	2.30051		25	15.207	3080.57	46846.5	4565397	4.57922
	22	15.207	1358.38	20657	2013119			26	15.207	672.727	10230.2	996982
	23	15.207	4164.21	63325.6	6171360	2.9309
	24	15.207	1420.79	21606.2	2105617
	25	15.207	4383.49	66660.3	6496336	3.74403
	26	15.207	1170.8	17804.4	1735119
	27	15.207	5566.06	84643.8	8248909	4.17548
	28	15.207	1333.04	20271.6	1975559
	29	15.207	4440.31	67524.2	6580532	4.43514
	30	15.207	1001.16	15224.8	1483725
	31	15.207	4278.98	65070.9	6341446	4.99077
	32	15.207	857.379	13038.3	1270636
	33	15.207	6749.4	102639	10002611	2.21467
	34	15.207	3047.58	46344.9	4516517
	35	15.207	5784.61	87967.2	8572793	8.84915
	36	15.207	653.691	9940.75	968770
	37	15.207	8472.99	128850	12556964	7.99561
	38	15.207	1059.7	16115	1570482
	39	15.207	7780.5	118319	11530701	3.2288
	40	15.207	2409.72	36644.9	3571207
	41	15.207	3776.84	57434.9	5597281	5.91081
	42	15.207	638.972	9716.92	946957
	43	15.207	3619.17	55037.2	5363613	2.64722
	44	15.207	1367.16	20790.5	2026130
	45	15.207	4823.73	73355.1	7148773	2.47464
	46	15.207	1949.27	29642.7	2888810
	47	15.207	6152.61	93563.5	9118174	2.86338
	48	15.207	2148.72	32675.9	3184410
	49	15.207	3582.3	54476.5	5308972	2.48601
	50	15.207	1440.98	21913.2	2135537
	51	15.207	4626.35	70353.5	6856254	1.84792
	52	15.207	2503.55	38071.8	3710262
	53	15.207	5310.31	80754.5	7869875	3.89532
	54	15.207	1363.25	20731.1	2020340
	55	15.207	5178.95	78756.9	7675206	3.74649
	56	15.207	1382.35	21021.5	2048640
