# Supplementary material for: Glutamylation imbalance impairs the molecular architecture of the photoreceptor cilium
Source: EMBO J. 2024 Nov 11;43(24):19. doi: 10.1038/s44318-024-00284-1 (PMC11649768; doi:10.1038/s44318-024-00284-1)
Supplement: Supplementary file 7 — Source data Fig. 5 [file 44318_2024_284_MOESM7_ESM.zip › EMBOJ-2024-118613-T _SourceDataForFigure5/5N/GT335 width.xlsx]

## Sheet: new quantif with tubulin
GT335 signal width with pickcentriole dim							Expansion factor	4.248
WT N=1											CCP5 N=1
labrl	GT335 peak1	GT335 peak 2	tubulin peak1	tubulin peak 2	GT peak2 - peak1	Tubulin peak2 - peak 1	Ratio GT/tub	GT335 width			labrl	GT335 peak1	GT335 peak 2	tubulin peak1	tubulin peak 2	GT peak2 - peak1	Tubulin peak2 - peak 1	Ratio GT/tub	GT335 width
2	0.577903	1.48021	0.563721	1.49794	0.902309	0.934217	0.965844	212.408			1	0.450606	1.39056	0.353022	1.41926	0.939958	1.06624	0.881561	221.271
3	0.343399	1.39639	0.480151	1.32345	1.05299	0.843303	1.24865	247.879			2	0.358594	1.35992	0.516618	1.41766	1.00133	0.901042	1.1113	235.717
4	0.540929	1.44805	0.543968	1.37815	0.90712	0.834186	1.08743	213.541			3	0.456515	1.34388	0.48893	1.39521	0.887367	0.906276	0.979136	208.891
5	0.653707	1.73641	0.83942	1.76241	1.0827	0.92299	1.17304	254.874			4	0.248179	1.21431	0.225387	1.17885	0.966126	0.953464	1.01328	227.431
6	0.536877	1.60894	0.631422	1.41985	1.07207	0.788433	1.35974	252.37			5	0.311997	1.16644	0.22927	1.19244	0.854446	0.963172	0.887117	201.141
7	0.538903	1.49	0.628721	1.42906	0.9511	0.800336	1.18838	223.894			6	0.253244	1.17632	0.169674	1.07502	0.923075	0.905348	1.01958	217.296
8	0.59563	1.66457	0.623993	1.51921	1.06894	0.895218	1.19406	251.634			7	0.337659	1.24123	0.307945	1.01973	0.903575	0.711785	1.26945	212.706
9	0.467826	1.46232	0.519488	1.36473	0.994489	0.845244	1.17657	234.108			8	0.351165	1.29256	0.221504	1.05755	0.941393	0.836043	1.12601	221.608
10	0.560513	1.57518	0.698954	1.4705	1.01466	0.77155	1.3151	238.857			9	0.250543	1.06953	0.177271	1.01517	0.818991	0.8379	0.977433	192.795
11	0.551734	1.55737	0.65759	1.42264	1.00563	0.76505	1.31447	236.731			10	0.373113	1.39056	0.401814	1.34464	1.01745	0.942828	1.07915	239.513
12	0.480151	1.47844	0.632097	1.46021	0.998288	0.828108	1.2055	235.002			11	0.34036	1.1656	0.334282	1.17885	0.825238	0.844569	0.977111	194.265
13	0.543631	1.59206	0.685447	1.49414	1.04843	0.808693	1.29645	246.806			12	0.351165	1.13318	0.286335	1.09807	0.782018	0.811732	0.963394	184.091
14	0.437606	1.46932	0.626019	1.39031	1.03172	0.764291	1.3499	242.871			13	0.200063	1.07755	0.34188	1.06489	0.877491	0.723012	1.21366	206.566
15	0.377418	1.38482	0.611331	1.30446	1.0074	0.693129	1.45342	237.148			14	0.396074	1.3676	0.264049	1.3389	0.971529	1.07485	0.903872	228.703
16	0.562202	1.49667	0.701992	1.38727	0.934471	0.685278	1.36364	219.979			15	0.272828	1.22773	0.186388	1.13318	0.954899	0.946795	1.00856	224.788
17	0.578578	1.6872	0.636824	1.40761	1.10862	0.77079	1.43829	260.974			16	0.278231	1.18181	0.386282	1.18451	0.903575	0.798225	1.13198	212.706
											1bis	0.303893	1.17379	0.0911679	1.13327	0.869893	1.0421	0.834751	204.777
WT N=2											2bis	0.231634	1.10499	0.0236361	1.07663	0.873354	1.05299	0.829405	205.592
											3bis	0.367373	1.35325	0.29275	1.29872	0.985879	1.00597	0.980029	232.081
labrl	GT335 peak1	GT335 peak 2	tubulin peak1	tubulin peak 2	GT peak2 - peak1	Tubulin peak2 - peak 1	Ratio GT/tub	GT335 width			4bis	0.192466	0.977522	0.200569	0.945107	0.785057	0.744538	1.05442	184.806
1	0.404178	1.57568	0.562202	1.39943	1.17151	0.837225	1.39927	275.779			5bis	0.226907	1.00183	0.137765	0.971444	0.774927	0.833679	0.929526	182.422
2	0.446723	1.6823	0.521176	1.55112	1.23558	1.02994	1.19966	290.861			6bis	0.2524	0.977775	0.116323	0.789024	0.725375	0.672701	1.0783	170.757
3	0.428827	1.57518	0.465969	1.41648	1.14635	0.95051	1.20604	269.857			7bis	0.397087	1.20612	0.272828	1.1656	0.809031	0.89277	0.906203	190.45
4	0.46445	1.6823	0.588539	1.51212	1.21785	0.923581	1.31862	286.688			8bis	0.407385	1.40981	0.230959	1.43547	1.00242	1.20451	0.832224	235.976
5	0.723265	1.94525	0.751629	1.7278	1.22199	0.976172	1.25182	287.662			9bis	0.356568	1.24664	0.27553	1.07646	0.890069	0.800927	1.1113	209.527
6	0.282283	1.48359	0.327191	1.31678	1.20131	0.989594	1.21394	282.793			10bis	0.461917	1.30075	0.340022	1.21734	0.838829	0.877322	0.956124	197.464
7	0.346438	1.56353	0.413294	1.45717	1.21709	1.04387	1.16594	286.509			11bis	0.55376	1.38947	0.422074	1.32531	0.835706	0.903237	0.925234	196.729
8	0.706551	2.049	0.711109	1.89857	1.34245	1.18746	1.13052	316.019			12bis	0.248517	1.13588	0.199894	1.00622	0.887367	0.806329	1.1005	208.891
9	0.693551	2.01262	0.80329	1.85459	1.31906	1.0513	1.2547	310.514
10	0.691188	1.93571	0.784381	1.92406	1.24453	1.13968	1.09199	292.967
11	0.522865	1.63435	0.696084	1.5317	1.11149	0.835621	1.33013	261.65			CCP5 N=2
12	0.531137	1.68441	0.564565	1.42441	1.15327	0.859848	1.34125	271.486
13	0.230959	1.30218	0.115479	1.01652	1.07122	0.901042	1.18887	252.171			labrl	GT335 peak1	GT335 peak 2	tubulin peak1	tubulin peak 2	GT peak2 - peak1	Tubulin peak2 - peak 1	Ratio GT/tub	GT335 width
											1	0.625513	1.59265	0.760239	1.55416	0.967139	0.79392	1.21818	227.669
											2	0.410593	1.37132	0.235855	0.957347	0.960724	0.721492	1.33158	226.159
											3	0.369736	1.37638	0.243114	1.16872	1.00665	0.925607	1.08755	236.969
											4	0.22927	1.1239	0.0236361	1.10262	0.894627	1.07899	0.829135	210.6
											5	0.306425	1.13833	0.11396	1.18138	0.831907	1.06742	0.779359	195.835
											6	0.497034	1.43572	0.210699	1.25204	0.938691	1.04134	0.901427	220.973
											7	0.509865	1.53128	0.212725	1.70687	1.02142	1.49414	0.683616	240.447
											1bis	0.567773	1.50925	0.647967	1.47397	0.941477	0.825998	1.13981	221.628
											2bis	0.358762	1.35612	0.476437	1.26428	0.99736	0.787842	1.26594	234.783
											3bis	0.293763	1.19911	0.341879	1.14846	0.905348	0.806582	1.12245	213.123
											4bis	0.265569	1.11605	0.140466	1.04581	0.850478	0.905348	0.939394	200.207
