# Supplementary material for: Glutamylation imbalance impairs the molecular architecture of the photoreceptor cilium
Source: EMBO J. 2024 Nov 11;43(24):19. doi: 10.1038/s44318-024-00284-1 (PMC11649768; doi:10.1038/s44318-024-00284-1)
Supplement: Supplementary file 7 — Source data Fig. 5 [file 44318_2024_284_MOESM7_ESM.zip › EMBOJ-2024-118613-T _SourceDataForFigure5/5Q/quantif RPGR intensity.xlsx]

## Sheet: Sheet1
RPGR Quantification
Z projection max intensity
ROI drawn by hand around the CC and background with the same area
WT									WT								WT
N=1									N=2								N=3
	area	mean gray	int dens	raw int dens	Ratio / BG					area	mean gray	int dens	raw int dens	Ratio / BG				area	mean gray	int dens	raw int dens	Ratio / BG
1	42.943	5724.68	245836	23957791	1.28962				1	14.94	1460.56	21821.2	2126573	1.23585			1	13.545	5611.62	76008.2	7407333	2.09238
2	42.943	4439.03	190626	18577357					2	14.94	1181.83	17656.9	1720741				2	13.545	2681.93	36326.2	3540151
3	21.949	5278.41	115854	11290529	1.15459				3	24.812	1545.01	38334.1	3735829	1.12496			3	16.664	5107.91	85119.3	8295251	1.84895
4	21.949	4571.66	100342	9778780					4	24.812	1373.39	34076.1	3320870				4	16.664	2762.6	46036.5	4486461
5	21.446	2720.05	58334	5684908	3.66119				5	30.209	1748.36	52816.1	5147164	1.61431			5	13.452	6902.12	92850.4	9048677	1.51972
6	21.446	742.942	15933.1	1552748					6	30.209	1083.04	32717.4	3188456				6	13.452	4541.7	61097	5954168
7	25.15	3662.35	92108.9	8976416	2.56315				7	13.093	1836.15	24041.2	2342926	1.90991			7	12.313	3721.16	45820.3	4465393	2.2028
8	25.15	1428.85	35935.8	3502102					8	13.093	961.379	12587.6	1226720				8	12.313	1689.28	20800.9	2027140
9	20.358	4184.48	85188.6	8302000	1.54657				9	17.813	1768.03	31494.7	3069294	1.23092			9	13.771	4102.92	56499.5	5506123	1.32765
10	20.358	2705.64	55082.1	5367994					10	17.813	1436.34	25586.2	2493486				10	13.771	3090.37	42556	4147271
11	16.161	3346.09	54077.6	5270097	2.22284				11	25.858	1202.32	31089.8	3029834	1.63441			11	16.049	4247.78	68170.6	6643524	1.64438
12	16.161	1505.32	24328.1	2370880					12	25.858	735.626	19022	1853778				12	16.049	2583.2	41456.6	4040129
13	21.282	5654.76	120343	11727963	2.02755				13	13.791	1748.07	24107.7	2349404	1.64799			13	16.993	6354.7	107983	10523376	1.52679
14	21.282	2788.97	59354	5784313					14	13.791	1060.73	14628.5	1425616				14	16.993	4162.13	70725.2	6892480
15	21.189	3342.21	70819.4	6901664	1.72136				15	12.539	930.057	11662.2	1136530	2.1988			15	12.416	4845.11	60157.3	5862588	1.71853
16	21.189	1941.61	41141.6	4009429					16	12.539	422.983	5303.86	516885				16	12.416	2819.34	35005	3411395
17	19.537	5542.56	108287	10553024	1.40338				17	12.56	1071.12	13453	1311054	1.62638			17	11.082	2565.6	28432.2	2770845	2.03158
18	19.537	3949.43	77161.4	7519718					18	12.56	658.593	8271.74	806118				18	11.082	1262.86	13995.1	1363884
19	31.861	5515.19	175720	17124674	1.35713				19	11.8	1228.97	14502.4	1413319	2.31584			19	12.508	3546.76	44364.3	4323499	1.51946
20	31.861	4063.86	129479	12618286					20	11.8	530.681	6262.24	610283				20	12.508	2334.22	29197.4	2845416
21	29.183	5546.9	161874	15775374	1.44284				21	7.993	1247.05	9968.27	971452	1.99121			21	13.093	5427.92	71069.4	6926023	1.65632
22	29.183	3844.44	112192	10933591					22	7.993	626.276	5006.13	487869				22	13.093	3277.09	42908	4181572
23	13.955	7192.77	100377	9782171	1.98322				23	19.342	1822.33	35248.3	3435099	1.78092			23	11.636	5231.17	60871	5932143	1.32718
24	13.955	3626.82	50613.2	4932476					24	19.342	1023.26	19792.2	1928837				24	11.636	3941.57	45865	4469744
25	18.101	5205.93	94231.3	9183252	1.46451				25	11.092	2483.42	27547	2684576	2.03512			25	16.069	6731.34	108166	10541283	1.00827
26	18.101	3554.71	64343.1	6270514					26	11.092	1220.28	13535.8	1319126				26	16.069	6676.1	107279	10454780
27	15.741	4617.07	72675.9	7082588	1.21078				27	11.739	1917.3	22506.8	2193390	1.69016			27	11.503	7328.83	84302.2	8215620	1.30776
28	15.741	3813.3	60023.9	5849594					28	11.739	1134.39	13316.4	1297745				28	11.503	5604.1	64463	6282202
29	14.632	4711.66	68943.3	6718824	1.21043				29	14.468	2359.79	34142.1	3327301	1.68804			29	7.85	6500.53	51028	4972905	1.54657
30	14.632	3892.55	56957.7	5550774					30	14.468	1397.95	20225.9	1971105				30	7.85	4203.18	32994.2	3215432
31	16.541	5116.94	84639.7	8248513	1.12211				31	10.836	1853.99	20089.5	1957813	2.12072
32	16.541	4560.09	75428.8	7350872					32	10.836	874.225	9472.96	923182
33	15.084	4357.8	65732.9	6405960	1.14221
34	15.084	3815.24	57549	5608400
35	18.008	4263.29	76775.1	7482072	1.61629
36	18.008	2637.7	47500.7	4629157
37	23.539	4740.92	111598	10875680	1.29565
38	23.539	3659.12	86132.7	8394012
KO 7 months									KO 7 months
N=1									N=2
	area	mean gray	int dens	raw int dens	Ratio / BG					area	mean gray	int dens	raw int dens	Ratio / BG
1	18.388	3317.49	61002.3	5944941	1.41469				1	10.343	3334.01	34484.6	3360679	1.4357
2	18.388	2345.03	43120.6	4202293					2	10.343	2322.22	24019.4	2340796
3	32.415	3523.91	114228	11132041	1.24327				3	18.45	4912.13	90627.1	8832003	1.23397
4	32.415	2834.39	91877.1	8953830					4	18.45	3980.74	73443.3	7157365
5	16.09	3641.93	58597	5710540	1.89204				5	8.773	4996.55	43836.4	4272050	1.45556
6	16.09	1924.87	30970.3	3018190					6	8.773	3432.74	30116.6	2934990
7	23.724	2793.2	66265.5	6457871	1.24124				7	18.47	2476.96	45749.8	4458522	1.16105
8	23.724	2250.33	53386.6	5202762					8	18.47	2133.38	39403.9	3840081
9	10.056	3034.28	30512.7	2973595	1.40402				9	13.34	3928.54	52405.1	5107107	1.35544
10	10.056	2161.13	21732.3	2117909					10	13.34	2898.36	38662.9	3767871
11	16.007	1930.95	30909.6	3012279	1.78224				11	18.963	2898.83	54969.7	5357042	1.31181
12	16.007	1083.44	17343.2	1690168					12	18.963	2209.8	41903.8	4083709
13	17.557	1998.95	35095.4	3420198	1.59707				13	20.399	3970.42	80993.8	7893201	1.34655
14	17.557	1251.63	21974.8	2141546					14	20.399	2948.59	60149.2	5861802
15	16.859	2026.23	34160.5	3329093	1.29366				15	15.515	3708.76	57541.1	5607637	1.61042
16	16.859	1566.28	26406.2	2573397					16	15.515	2302.97	35730.5	3482094
17	21.949	1496.26	32841	3200503	1.77395				17	18.491	3748.4	69310.5	6754616	1.26892
18	21.949	843.461	18512.9	1804163					18	18.491	2954.01	54621.7	5323125
20	20.994	2114.75	44398	4326783	1.5946				19	13.545	2866.77	38829.8	3784135	1.40648
21	20.994	1326.19	27842.7	2713391					20	13.545	2038.26	27607.8	2690505
22	9.256	3373.92	31227.7	3043276	1.74316				21	12.19	3505.75	42736.2	4164832	1.23241
23	9.256	1935.52	17914.4	1745838					22	12.19	2844.62	34676.8	3379409
24	11.493	1627.12	18699.8	1822374	1.91294				23	16.664	2919.54	48651.9	4741340	1.27782
25	11.493	850.587	9775.42	952658					24	16.664	2284.79	38074.2	3710501
26	20.358	1449.51	29509.5	2875832	2.06818				25	11.575	2375.08	27490.7	2679086	1.25099
27	20.358	700.862	14268.3	1390510					26	11.575	1898.55	21975.1	2141569
28	14.581	1155.06	16842.1	1641338	1.91604				27	10.148	2375.17	24104	2349042	1.57606
29	14.581	602.836	8790.06	856630					28	10.148	1507.03	15293.8	1490452
30	6.321	2609.94	16497.2	1607723	1.95912				29	15.392	2398.16	36912	3597237	1.51355
31	6.321	1332.2	8420.72	820636					30	15.392	1584.46	24387.7	2376693
32	10.518	2934.73	30866.7	3008094	1.27397				31	14.632	1988.4	29095.3	2835461	1.20376
33	10.518	2303.61	24228.8	2361203					32	14.632	1651.83	24170.4	2355510
34	9.338	3102.85	28973.5	2823596	1.68528				33	13.021	2529.06	32932.1	3209381	1.36867
35	9.338	1841.15	17192.1	1675449					34	13.021	1847.83	24061.5	2344896
36	6.567	4351.99	28580.2	2785272	2.62679				35	13.596	2691.02	36587.3	3565596	1.76255
37	6.567	1656.77	10880.3	1060333					36	13.596	1526.77	20758.2	2022975
38	10.518	2308.28	24277.9	2365992	1.33739				37	17.075	5535.94	94524.2	9211796	1.67929
39	10.518	1725.96	18153.2	1769111					38	17.075	3296.59	56288.1	5485527
40	12.621	1906.76	24065.7	2345312	1.7297				39	19.753	2822.74	55757.1	5433778	1.6806
41	12.621	1102.36	13913.2	1355904					40	19.753	1679.6	33176.9	3233235
42	14.776	1455.05	21500.1	2095278	1.05697				41	17.978	2812.58	50563.5	4927636	1.87937
43	14.776	1376.63	20341.2	1982344					42	17.978	1496.55	26904.5	2621962
KO 12 months									KO 12 months
N=1	area	mean gray	int dens	raw int dens	Ratio / BG				N=2	area	mean gray	int dens	raw int dens	Ratio / BG
1	11.287	471.077	5317.2	518185	1.48073				1	9.748	5914.24	57652.9	5618531	4.32789
2	11.287	318.139	3590.94	349953					2	9.748	1366.54	13321.2	1298214
3	16.808	342.678	5759.69	561307	1.36365				3	21.425	2218.59	47534.2	4632421	1.15652
4	16.808	251.294	4223.71	411619					4	21.425	1918.34	41101.2	4005497
5	17.085	301.136	5144.88	501391	1.13166				5	12.621	1080.48	13637	1328987	1.3959
6	17.085	266.101	4546.31	443058					6	12.621	774.036	9769.33	952064
7	17.649	206.809	3650.04	355712	1.24741				7	13.791	2903.13	40037.2	3901803	1.72135
8	17.649	165.791	2926.1	285161					9	13.791	1686.54	23259.1	2266704
9	6.157	406.07	2500.06	243642	1.72319				10	24.011	2570.09	61710.9	6013999	1.72208
10	6.157	235.65	1450.83	141390					11	24.011	1492.43	35835	3492281
11	13.883	282.118	3916.76	381705	1.12895				12	10.159	2118.16	21517.6	2096981	0.994839
12	13.883	249.894	3469.39	338107					13	10.159	2129.15	21629.2	2107860
13	12.272	387.038	4749.88	462897	1.29489				14	15.392	1467.64	22589.7	2201466	0.703675
14	12.272	298.897	3668.19	357481					15	15.392	2085.68	32102.5	3128527
15	6.998	225.405	1577.41	153726	1.35212				16	22.985	1550.9	35647.6	3474012	0.845669
16	6.998	166.705	1166.63	113693					17	22.985	1833.93	42153.1	4108003
18	23.272	1287.02	29952.2	2918970	1.02114				18	13.052	2674.42	34907.2	3401864	1.22392
19	23.272	1260.38	29332	2858535					19	13.052	2185.12	28520.7	2779472
20	21.702	1190.39	25834.5	2517684	1.12904				20	9.235	3855.96	35610.1	3470362	1.30446
21	21.702	1054.35	22881.9	2229942					21	9.235	2955.98	27298.7	2660380
22	17.793	1014.22	18045.9	1758652	1.10308				22	16.962	2891.06	49037.5	4778920	1.44065
23	17.793	919.443	16359.6	1594314					23	16.962	2006.78	34038.5	3317204
24	16.592	181.983	3019.53	294266	1.14673				24	10.179	1473.01	14994	1461228	2.24355
25	16.592	158.698	2633.18	256615					25	10.179	656.553	6683.13	651301
26	8.63	353.801	3053.19	297547	1.89337				26	16.952	2529.31	42875.7	4178425	1.42073
27	8.63	186.863	1612.57	157152					27	16.952	1780.29	30178.7	2941045
28	6.567	2384.71	15660.8	1526213	1.01083				28	12.744	1168.57	14892.7	1451358	1.80891
29	6.567	2359.17	15493.1	1509866					29	12.744	646.004	8232.94	802337
30	7.901	2900.22	22915	2233167	1.1716				30	15.7	2002.67	31441.2	3064087	1.93975
31	7.901	2475.43	19558.7	1906081					31	15.7	1032.44	16208.9	1579629
									32	8.127	3379.12	27461.7	2676262	1.65119
									33	8.127	2046.47	16631.4	1620805
									34	9.974	2493.74	24872.3	2423914	1.35821
									35	9.974	1836.04	18312.5	1784634
									36	11.575	2180.25	25235.6	2459318	1.59804
									37	11.575	1364.33	15791.6	1538959
									38	11.605	3784.84	43924.7	4280658	2.01022
									39	11.605	1882.8	21850.7	2129451
									40	4.823	2622.92	12649.7	1232772	1.80616
									41	4.823	1452.21	7003.67	682539
