# Supplementary material for: Glutamylation imbalance impairs the molecular architecture of the photoreceptor cilium
Source: EMBO J. 2024 Nov 11;43(24):19. doi: 10.1038/s44318-024-00284-1 (PMC11649768; doi:10.1038/s44318-024-00284-1)
Supplement: Supplementary file 7 — Source data Fig. 5 [file 44318_2024_284_MOESM7_ESM.zip › EMBOJ-2024-118613-T _SourceDataForFigure5/5S/quantif RPGR GT335 width human.csv]

								Expected diameter of the tubulin	170
					Expansion factor	5,242019824
RPGR CC
Label	Tubulin_pk1	tubulin_pk2	RPGR_pk1	RPGR_pk2	Tubulin diameter	RPGR diameter	tubulin diameter corrected	RPGR diameter Corrected	distance to tubulin
1	1,005209928	1,863369495	0,908639542	2,047731141	0,858159567	1,1390916	163,7078065	217,300132	26,79616271
2	0,666538394	1,561756185	0,556630468	1,841844127	0,89521779	1,285213659	170,7772615	245,1752764	37,19900745
3	0,56456542	1,448302768	0,334282158	1,487555602	0,883737348	1,153273444	168,5871816	220,0055481	25,70918324
4	0,455501646	1,336031236	0,433047339	1,566989817	0,88052959	1,133942477	167,9752499	216,3178537	24,1713019
5	0,507501094	1,32953131	0,394554242	1,4611338	0,822030215	1,066579558	156,8155488	203,4672881	23,32586968
6	0,529280081	1,403394155	0,44908613	1,579820849	0,874114074	1,130734719	166,7513865	215,705922	24,47726775
7	0,437605802	1,260142633	0,367372772	1,470841723	0,822536831	1,103468951	156,9121939	210,504536	26,79617105
8	0,531812593	1,335609342	0,367710422	1,481477939	0,803796748	1,113767517	153,3372202	212,4691539	29,56596685
9	0,355554729	1,32953157	0,364671516	1,508828399	0,973976842	1,144156883	185,8018234	218,2664166	16,23229659
10	0,581448387	1,558210768	0,538903383	1,742572451	0,976762381	1,203669068	186,33321	229,6193278	21,64305888
11	0,607785773	1,541412253	0,570643309	1,693358696	0,93362648	1,122715387	178,1043397	214,1761047	18,0358825
12	0,44841085	1,422218751	0,197192723	1,414114941	0,973807901	1,216922217	185,7695952	232,1475802	23,18899247
13	0,58414966	1,490763438	0,259997247	1,565048366	0,906613778	1,305051119	172,9512304	248,9595924	38,00418099
14	0,401813936	1,338901438	0,215257466	1,381952931	0,937087501	1,166695465	178,7645855	222,5660154	21,90071492
15	0,476436458	1,301589963	0,309970708	1,381952739	0,825153505	1,071982031	157,4113667	204,4978973	23,54326528
					Expansion factor	2,814877524
GT335 CC
Label	tubulin_pk1	tubulin_pk2	GT335 tub_pk1	GT335 tub_pk2	tubulin diameter	GT335 tub diameter	Tub corrected	GT335 tub corrected	distance to tubulin
1	0,631384252	1,078832183	0,600075942	1,1310127	0,447447931	0,530936758	158,9582236	188,6180671	14,82992174
2	0,550504451	1,097095364	0,46962465	1,175366139	0,546590913	0,705741489	194,1792877	250,7183643	28,26953831
3	0,43375055	0,893754423	0,335585952	1,030728281	0,460003873	0,695142329	163,4187878	246,9529572	41,76708472
4	0,698958023	1,194053289	0,554874571	1,316677503	0,495095266	0,761802933	175,8851892	270,6344862	47,3746485
5	0,57659471	1,086659261	0,435707315	1,331907689	0,510064551	0,896200375	181,2031062	318,3798823	68,58838803
6	0,589639839	1,091877312	0,602684968	1,217110552	0,502237473	0,614425584	178,4224959	218,2779105	19,92770733
7	0,540068348	1,081441209	0,443534392	1,237982759	0,541372861	0,794448367	192,3255475	282,231948	44,95320026
8	0,473016395	0,954479511	0,388549181	1,07273361	0,481463116	0,684184428	171,0422965	243,0601056	36,00890453
9	0,475886331	0,927769623	0,396571942	1,007084011	0,451883292	0,610512069	160,5339089	216,8876136	28,17685237
10	0,592467299	0,941599814	0,383222895	1,085014517	0,349132515	0,701791621	124,0311567	249,3151533	62,64199832
