# Supplementary material for: Glutamylation imbalance impairs the molecular architecture of the photoreceptor cilium
Source: EMBO J. 2024 Nov 11;43(24):19. doi: 10.1038/s44318-024-00284-1 (PMC11649768; doi:10.1038/s44318-024-00284-1)
Supplement: Supplementary file 8 — Source data Fig. 6 [file 44318_2024_284_MOESM8_ESM.zip]

Archive with 34 entries (21 files):
- EMBOJ-2024-118613-T _SourceDataForFigure6/
- EMBOJ-2024-118613-T _SourceDataForFigure6/6A/
- EMBOJ-2024-118613-T _SourceDataForFigure6/6A/CCP5 ko 12M n2 poc5.lif - Series004_Lng_SVCC-1-2-1-1.tif
- EMBOJ-2024-118613-T _SourceDataForFigure6/6A/MAX_CCP5 KO poc5 tub.lif - Series002_Lng_SVCC-1-2-1-1.tif
- EMBOJ-2024-118613-T _SourceDataForFigure6/6A/MAX_CCP5KO 255 POC5 tub.lif - Series005_Lng_SVCC-1-1.tif
- EMBOJ-2024-118613-T _SourceDataForFigure6/6A/MAX_CCP5KO 292 poc5 tub.lif - Series004_Lng_SVCC-1-1.tif
- EMBOJ-2024-118613-T _SourceDataForFigure6/6B/
- EMBOJ-2024-118613-T _SourceDataForFigure6/6B/CCP5 ko 12M n2 IFT88.lif - Series001_Lng_SVCC-1-2.tif
- EMBOJ-2024-118613-T _SourceDataForFigure6/6B/MAX_CCP5 KO 255 IFT88 tub.lif - Series002_Lng_SVCC-1-1.tif
- EMBOJ-2024-118613-T _SourceDataForFigure6/6B/MAX_CCP5 KO 292 IFT88 tub.lif - Series001_Lng_SVCC-1-2-1.tif
- EMBOJ-2024-118613-T _SourceDataForFigure6/6B/MAX_CCP5 KO IFT88 tub.lif - Series003_Lng_SVCC-1-1.tif
- EMBOJ-2024-118613-T _SourceDataForFigure6/6C/
- EMBOJ-2024-118613-T _SourceDataForFigure6/6C/POC5 Length dynamic.xlsx
- EMBOJ-2024-118613-T _SourceDataForFigure6/6D/
- EMBOJ-2024-118613-T _SourceDataForFigure6/6D/IFT88 quantif.xlsx
- EMBOJ-2024-118613-T _SourceDataForFigure6/6E/
- EMBOJ-2024-118613-T _SourceDataForFigure6/6E/AVG_CCP5 WT CEP290 tub.lif - Series002_Lng_SVCC-1.tif
- EMBOJ-2024-118613-T _SourceDataForFigure6/6E/AVG_ko 262 cep290 tub.lif - Series003_Lng_SVCC-1-5-2.tif
- EMBOJ-2024-118613-T _SourceDataForFigure6/6F/
- EMBOJ-2024-118613-T _SourceDataForFigure6/6F/quantif CEP290 length.xlsx
- EMBOJ-2024-118613-T _SourceDataForFigure6/6G/
- EMBOJ-2024-118613-T _SourceDataForFigure6/6G/019_42kx-1.tif
- EMBOJ-2024-118613-T _SourceDataForFigure6/6G/061_42kx-1.tif
- EMBOJ-2024-118613-T _SourceDataForFigure6/6H/
- EMBOJ-2024-118613-T _SourceDataForFigure6/6H/28.tif
- EMBOJ-2024-118613-T _SourceDataForFigure6/6I/
- EMBOJ-2024-118613-T _SourceDataForFigure6/6I/MAX_CCP5 KO 12M 042023 MAP9 tub.lif - Series018_Lng_SVCC-1-1-1.tif
- EMBOJ-2024-118613-T _SourceDataForFigure6/6I/MAX_CCP5 WT 20M 20221107MAP9.lif - Series006_Lng_SVCC-1-2-1-1.tif
- EMBOJ-2024-118613-T _SourceDataForFigure6/6J/
- EMBOJ-2024-118613-T _SourceDataForFigure6/6J/quantification MAP9 length.xlsx
- EMBOJ-2024-118613-T _SourceDataForFigure6/6K/
- EMBOJ-2024-118613-T _SourceDataForFigure6/6K/016_42kx.TIF
- EMBOJ-2024-118613-T _SourceDataForFigure6/6L/
- EMBOJ-2024-118613-T _SourceDataForFigure6/6L/036_42kx.TIF
