# Supplementary material for: Glutamylation imbalance impairs the molecular architecture of the photoreceptor cilium
Source: EMBO J. 2024 Nov 11;43(24):19. doi: 10.1038/s44318-024-00284-1 (PMC11649768; doi:10.1038/s44318-024-00284-1)
Supplement: Supplementary file 8 — Source data Fig. 6 [file 44318_2024_284_MOESM8_ESM.zip › EMBOJ-2024-118613-T _SourceDataForFigure6/6C/POC5 Length dynamic.xlsx]

## Sheet: Feuil1
POC5 length									Expansion factor	4.24771
3Months N=1	length	Corrected by EF		7Months	length	Corrected by EF		10Months	length	Corrected by EF		12Months (from other quantif in Fig 4)
1	4.941	1163.21		1	11.472	2700.75		1	8.301	1954.23		2265.93
2	5.758	1355.55		2	8.763	2062.99		2	11.606	2732.3		3275.88
3	7.031	1655.24		3	7.087	1668.43		3	12.441	2928.87		3121.21
4	4.993	1175.46		4	7.674	1806.62		4	9.546	2247.33		2588.45
5	5.629	1325.18		5	12.334	2903.68		5	18.945	4460.05		2549.61
6	5.654	1331.07		6	6.726	1583.44		6	11.263	2651.55		4783.05
7	6.773	1594.51		7	12.074	2842.47		7	14.727	3467.04		3623.83
8	5.272	1241.14		8	8.18	1925.74		8	9.51	2238.85		2825.52
9	5.749	1353.43		9	9.504	2237.44		9	19.649	4625.79		3614.42
10	10.101	2377.99		10	7.781	1831.81		10	8.652	2036.86		4288.9
11	5.637	1327.07		11	5.334	1255.74		11	10.363	2439.67		5348.76
12	7.209	1697.15		12	6.504	1531.18		12	13.287	3128.04		2609.41
13	7.648	1800.5		13	16.859	3968.96		13	8.304	1954.94		2978.07
14	5.327	1254.09		14	7.814	1839.58		14	7.069	1664.19		2871.9
15	5.011	1179.69		15	6.411	1509.28		15	6.073	1429.71		2190.36
16	6.097	1435.36		16	10.633	2503.23		16	16.343	3847.48		2590.81
17	4.787	1126.96		17	9.368	2205.42		17	5.688	1339.07		1888.55
18	5.455	1284.22		18	13.394	3153.23		18	11.11	2615.53		2641.42
19	4.94	1162.98		19	9.643	2270.16		19	25.548	6014.53		1770.84
20	5.208	1226.07		20	7.357	1731.99		20	10.796	2541.6		2003.43
				21	6.706	1578.73		21	19.626	4620.37		2210.37
3Months N=2				22	6.693	1575.67		22	9.204	2166.81
	length	Corrected by EF		23	7.915	1863.36		23	5.957	1402.4
1	7.132	1679.02		24	7.409	1744.23		24	12.954	3049.64
2	5.445	1281.87		25	12.794	3011.98		25	7.652	1801.44
3	6.454	1519.41		26	7.531	1772.96		26	11.498	2706.87		3199.84
4	6.038	1421.47		27	7.267	1710.8		27	12.766	3005.38		3291.42
5	6.512	1533.06		28	8.835	2079.94		28	15.314	3605.24		1221.83
6	5.417	1275.28		29	6.142	1445.96		29	9.997	2353.5		2199.54
7	5.718	1346.14		30	14.109	3321.55		30	13.36	3145.22		4920.53
8	6.55	1542.01		31	5.445	1281.87		31	8.347	1965.06		1725.4
9	5.963	1403.81		32	7.803	1836.99						1695.27
10	7.686	1809.45		33	7.775	1830.4						1788.96
11	7.019	1652.42		34	9.26	2180						1347.08
12	5.045	1187.7		35	8.195	1929.27						2819.64
13	4.467	1051.63		36	8.338	1962.94						2232.03
14	5.63	1325.42		37	11.5	2707.34						3597.94
15	6.923	1629.82		38	10.386	2445.08						2427.43
16	8.9	2095.25										6599.32
17	7.034	1655.95										1980.36
18	6.247	1470.67
19	7.129	1678.32
20	5.556	1308
21	5.524	1300.47
22	5.965	1404.29
23	5.214	1227.48
24	5.541	1304.47
25	7.308	1720.46
26	6.703	1578.03
27	5.638	1327.3
28	5.221	1229.13
29	5.99	1410.17
30	7.55	1777.43
31	5.51	1297.17
32	6.991	1645.83
33	5.07	1193.58
34	7.378	1736.94
35	6.726	1583.44
36	6.237	1468.32
37	5.777	1360.03
38	6.072	1429.48
39	5.69	1339.55
40	6.623	1559.19
41	5.941	1398.64
