# Supplementary material for: Glutamylation imbalance impairs the molecular architecture of the photoreceptor cilium
Source: EMBO J. 2024 Nov 11;43(24):19. doi: 10.1038/s44318-024-00284-1 (PMC11649768; doi:10.1038/s44318-024-00284-1)
Supplement: Supplementary file 8 — Source data Fig. 6 [file 44318_2024_284_MOESM8_ESM.zip › EMBOJ-2024-118613-T _SourceDataForFigure6/6D/IFT88 quantif.xlsx]

## Sheet: Feuil1
IFT88 quantif on deconvloed images (projection)
3Months N=1						7Months N=1 (292)						10Months						12Months (from other quantif)
	mean	int dens	raw int dens	Ratio on BG			mean	int dens	raw int dens	Ratio on BG			mean	int dens	raw int dens	Ratio on BG
1	991.173	4698.84	457922	1.52779		1	4968.04	25794.9	2513829	1.49094		1	1584.63	16910.6	1648014	1.22423			1.19702
BG	648.762	3075.57	299728			BG	3332.14	17301.1	1686065			BG	1294.39	13813.3	1346166
3	1029.36	9231.57	899657	1.44748		3	3993.97	25450.4	2480256	1.38842		3	1513.9	13328.5	1298925	1.2181			1.47242
BG	711.135	6377.67	621532			BG	2876.64	18330.5	1786391			BG	1242.84	10942.1	1066358
5	1012.48	3927.14	382717	1.63827		5	4289.41	21127	2058919	1.24061		5	2197.72	26046.7	2538364	1.80278			0.934693
BG	618.019	2397.13	233611			BG	3457.49	17029.5	1659596			BG	1219.07	14448.1	1408030
7	949.192	9973.62	971973	1.33653		7	4642.1	45013.7	4386781	1.54602		7	1604.92	24373.3	2375284	1.03525			1.19101
BG	710.191	7462.32	727236			BG	3002.62	29115.9	2837475			BG	1550.27	23543.3	2294396
9	1251.65	8361.07	814823	1.73153		9	3051.57	43963.2	4284411	1.13861		9	1270.37	22186.5	2162175	1.10199			1.09675
BG	722.857	4828.72	470580			BG	2680.08	38611.2	3762834			BG	1152.8	20133.1	1962060
11	1148.68	19389.4	1889583	1.51721		11	1400.99	9718.06	947068	1.49467		11	1882.6	21094.9	2055795	1.0134			1.11628
BG	757.102	12779.7	1245433			BG	937.321	6501.8	633629			BG	1857.7	20816	2028606
13	913.871	4069.8	396620	1.25337		13	1160.95	10673.8	1040213	1.44876		13	1630.39	26500	2582541	0.971977			1.12714
BG	729.129	3247.08	316442			BG	801.34	7367.56	718001			BG	1677.4	27264	2656998
15	889.282	8130.47	792350	1.97587		15	1462.17	24681	2405274	1.36669		15	7243.73	208717	20340393	1.00356			1.11795
BG	450.07	4114.87	401012			BG	1069.87	18059	1759929			BG	7218.06	207977	20268317
17	1088.69	11327.7	1103933	1.97791		17	1024.23	11750	1145088	1.09888		17	3446.98	44566.4	4343192	1.13456			1.11812
BG	550.424	5727.09	558130			BG	932.066	10692.7	1042050			BG	3038.17	39280.8	3828089
19	852.068	10999	1071901	1.8027		19	3179.71	24275	2365706	1.38143		19	5033.16	81343	7927234	1.13154			1.18438
BG	472.662	6101.41	594609			BG	2301.75	17572.4	1712505			BG	4448.07	71887.1	7005711
21	955.984	11379.1	1108941	1.60616		21	2127.16	18727.8	1825104	1.42081		21	4085.07	47408.9	4620210	1.3491			1.20192
BG	595.198	7084.65	690430			BG	1497.15	13181.1	1284555			BG	3028	35141.2	3424665
23	998.845	13447.2	1310484	1.97374		23	3213.1	22255	2168845	1.90528		23	4076.14	59644	5812575	1.09773			1.60806
BG	506.067	6813.03	663960			BG	1686.42	11680.7	1138336			BG	3713.25	54334.1	5295096
25	1130.17	8164.2	795637	1.67705		25	1905.85	27496.2	2679623	1.08773
BG	673.903	4868.2	474428			BG	1752.14	25278.5	2463504
27	1280.82	18649.6	1817484	1.88287
BG	680.247	9904.84	965270
29	1365.15	12159	1184947	2.80494		7Months N=2 (299)
BG	486.694	4334.85	422450
31	811.623	13991.4	1363527	1.83945		1	1553.19	8064.42	785913	1.12466									1.10646
BG	441.232	7606.32	741269			BG	1381.03	7170.56	698803
33	969.801	16937.2	1650602	1.66496		3	1208.56	6200.63	604279	1.76484									1.10537
BG	582.478	10172.7	991378			BG	684.796	3513.42	342398
35	796.306	13155.4	1282053	1.4807		5	784.948	4816.6	469399	1.81346									1.21041
BG	537.792	8884.62	865845			BG	432.846	2656.03	258842
37	773.013	4957.53	483133	1.75408		7	1887.52	19135.8	1864865	1.42608									1.16122
BG	440.694	2826.29	275434			BG	1323.57	13418.5	1307687
						9	1932.87	11900.1	1159722	1.14281									1.03919
						BG	1691.33	10413	1014797
3 Months N=2						11	1726.85	13449.2	1310681	0.95641									1.36641
						BG	1805.56	14062.1	1370417
	mean	int dens	raw int dens	Ratio on BG		13	2231.72	14106.5	1374739	1.3823									1.0831
1	1151.05	6803.22	663004	1.75021		BG	1614.49	10205.1	994528
BG	657.665	3887.1	378815			15	2008.98	7916.01	771450	1.41229									1.10198
3	2125.47	12562.5	1224268	2.30134		BG	1422.51	5605.1	546242
BG	923.576	5458.76	531980			17	1307.46	5151.78	502064	1.43068									1.22176
5	1708.59	10098.5	984147	2.54279		BG	913.872	3600.93	350927
BG	671.936	3971.45	387035																1.02957
7	1248.42	7378.71	719088	1.87747
BG	664.948	3930.14	383010																1.17231
9	1315.5	7775.2	757728	1.79991
BG	730.868	4319.76	420980																1.17238
11	1259.13	7442.04	725260	2.81734
BG	446.922	2641.51	257427																1.42718
13	1418.67	8385.02	817157	2.26165
BG	627.274	3707.48	361310
15	1006.25	5947.4	579600	1.4883
BG	676.106	3996.09	389437
17	1486.98	8788.74	856501	2.58583
BG	575.05	3398.81	331229
19	1895.94	11205.9	1092061	1.33933
BG	1415.59	8366.79	815380
21	2480.32	14659.8	1428664	1.68711
BG	1470.16	8689.3	846810
23	2367.07	13990.4	1363430	1.64001
BG	1443.32	8530.69	831353
25	2061.97	12187.2	1187696	1.26746
BG	1626.85	9615.44	937067
27	3571.38	21108.5	2057115	2.63096
BG	1357.44	8023.12	781888
29	2039.63	12055.2	1174828	1.42214
BG	1434.2	8476.78	826099
31	1150.71	6801.22	662809	1.59023
BG	723.613	4276.88	416801
33	1276.76	7546.2	735411	1.87632
BG	680.457	4021.81	391943
35	1104.4	6527.49	636133	1.24857
BG	884.53	5227.97	509489
37	1921.06	11354.4	1106532	2.0836
BG	921.993	5449.4	531068
39	1579.3	9334.38	909677	2.21489
BG	713.038	4214.38	410710
41	1364.03	8062.02	785679	1.85715
BG	734.474	4341.08	423057
43	1165.06	6886.04	671075	1.39703
BG	833.953	4929.04	480357
45	1443.84	8533.73	831650	1.84107
BG	784.24	4635.21	451722
47	1004.87	5939.25	578806	1.20861
BG	831.431	4914.13	478904
49	1071.97	6335.81	617453	1.32232
BG	810.67	4791.43	466946
