# Supplementary material for: Glutamylation imbalance impairs the molecular architecture of the photoreceptor cilium
Source: EMBO J. 2024 Nov 11;43(24):19. doi: 10.1038/s44318-024-00284-1 (PMC11649768; doi:10.1038/s44318-024-00284-1)
Supplement: Supplementary file 8 — Source data Fig. 6 [file 44318_2024_284_MOESM8_ESM.zip › EMBOJ-2024-118613-T _SourceDataForFigure6/6F/quantif CEP290 length.xlsx]

## Sheet: Sheet1
Quantification CEP290 length				4.24771
Segmented line drawn by hands
WT				KO
N=1	Length	Corrected by EF		N=1	Length	Corrected by EF
1	7.319	1723.05		1	9.123	2147.75
2	6.189	1457.02		2	8.221	1935.4
3	6.445	1517.29		3	6.995	1646.77
4	6.013	1415.59		4	6.2	1459.61
5	7.814	1839.58		5	12.982	3056.23
6	8.667	2040.39		6	9.374	2206.84
7	6.97	1640.88		7	14.707	3462.34
8	6.069	1428.77		8	13.409	3156.76
9	6.852	1613.1		9	5.053	1189.58
10	6.605	1554.96		10	6.516	1534
11	6.681	1572.85		11	6.194	1458.2
12	7.815	1839.81
13	5.983	1408.52
14	5.444	1281.63		N=2	Length	Corrected by EF
15	8.686	2044.87		1	6.823	1606.28
16	7.56	1779.78		2	7.523	1771.07
17	4.725	1112.36		3	7.287	1715.51
18	6.642	1563.67		4	7.661	1803.56
19	5.585	1314.83		5	8.597	2023.91
20	5.212	1227.01		6	7.749	1824.28
21	6.508	1532.12		7	11.894	2800.1
				8	7.678	1807.56
N=2	Length	Corrected by EF		9	15.869	3735.89
1	7.263	1709.86		10	9.183	2161.87
2	6.943	1634.53		11	5.808	1367.32
3	5.911	1391.57		12	12.695	2988.67
4	8.306	1955.41		13	12.295	2894.5
5	6.412	1509.52		14	11.005	2590.81
6	5.85	1377.21		15	8.623	2030.03
7	7.779	1831.34		16	7.142	1681.38
8	6.217	1463.61		17	5.603	1319.06
9	7.96	1873.95		18	12.288	2892.85
10	7.816	1840.05		19	8.235	1938.69
11	5.422	1276.45		20	15.267	3594.17
12	6.406	1508.11		21	9.607	2261.69
13	5.597	1317.65		22	8.745	2058.76
14	5.77	1358.38		23	10.118	2381.99
15	6.17	1452.55		24	16.239	3823
16	5.656	1331.54		25	10.721	2523.95
17	5.854	1378.15		26	20.19	4753.15
18	5.246	1235.02		27	10.758	2532.66
19	4.658	1096.59		28	8.657	2038.04
20	6.285	1479.62		29	11.194	2635.3
21	6.4	1506.69		30	12.333	2903.45
22	7.319	1723.05
23	6.379	1501.75
24	5.958	1402.64
25	6.415	1510.23
