# Supplementary material for: Glutamylation imbalance impairs the molecular architecture of the photoreceptor cilium
Source: EMBO J. 2024 Nov 11;43(24):19. doi: 10.1038/s44318-024-00284-1 (PMC11649768; doi:10.1038/s44318-024-00284-1)
Supplement: Supplementary file 8 — Source data Fig. 6 [file 44318_2024_284_MOESM8_ESM.zip › EMBOJ-2024-118613-T _SourceDataForFigure6/6J/quantification MAP9 length.xlsx]

## Sheet: Sheet1
Quantification of MAP9 signal length				Expansion factor	4.24771
WT N=1				CCP5 KO N=1
	Length	Corrected by EF			Length	Corrected by EF
1	4.404	1036.79		1	6.096	1435.13
2	5.533	1302.58		2	9.87	2323.6
3	6.621	1558.72		3	9.25	2177.64
4	6.653	1566.26		4	6.248	1470.91
5	6.41	1509.05		5	6.913	1627.46
6	6.569	1546.48		6	7.618	1793.44
7	6.229	1466.44		7	8.61	2026.97
8	5.623	1323.77		8	4.916	1157.33
9	6.317	1487.15		9	7.171	1688.2
10	5.425	1277.16		10	7.084	1667.72
11	6.28	1478.44		11	8.025	1889.25
12	6.787	1597.8		12	7.57	1782.14
13	6.99	1645.59		13	7.347	1729.64
14	5.163	1215.48		14	7.475	1759.77
15	6.846	1611.69		15	6.974	1641.83
16	5.97	1405.46		16	7.859	1850.17
17	5.892	1387.1		17	10.609	2497.58
18	5.662	1332.95		18	13.113	3087.07
19	5.326	1253.85		19	9.828	2313.72
20	6.012	1415.35		20	5.549	1306.35
21	5.284	1243.96		21	6.72	1582.03
22	5.393	1269.63		22	14.43	3397.12
23	5.498	1294.34		23	7.162	1686.08
24	5.926	1395.1		24	9.12	2147.04
25	5.284	1243.96		25	7.1	1671.49
26	5.523	1300.23		26	6.004	1413.47
27	4.935	1161.8		27	8.978	2113.61
28	5.502	1295.29		28	9.384	2209.19
29	5.114	1203.94		29	14.865	3499.53
30	5.018	1181.34		30	7.167	1687.26
31	5.565	1310.12		31	5.97	1405.46
32	5.221	1229.13		32	7.557	1779.08
33	4.907	1155.21		33	5.227	1230.55
34	5.743	1352.02		34	5.722	1347.08
35	6.635	1562.02		35	11.986	2821.76
WT N=2				KO N=2
	Length	Corrected by EF			Length	Corrected by EF
1	6.154	1448.78		1	14.127	3325.79
2	5.995	1411.35		2	8.325	1959.88
3	7.825	1842.17		3	9.5	2236.5
4	6.414	1509.99		4	5.585	1314.83
5	5.868	1381.45		5	18.611	4381.42
6	6.284	1479.39		6	7.281	1714.1
7	4.926	1159.68		7	21.602	5085.56
8	7.526	1771.78		8	12.711	2992.44
9	7.375	1736.23
10	7.43	1749.18		1	19.837	4670.04
11	6.533	1538		2	13.107	3085.66
12	7.543	1775.78		3	12.078	2843.41
13	4.987	1174.04		4	19.033	4480.77
14	4.278	1007.13		5	10.564	2486.99
15	4.406	1037.26		6	4.435	1044.09
16	4.882	1149.32
17	4.759	1120.37
18	5.243	1234.31
19	4.466	1051.39
20	4.469	1052.1
21	5.104	1201.59
22	4.744	1116.84
WT N=3
1	6.098	1435.6
2	7.792	1834.4
4	6.546	1541.07
5	7.527	1772.01
6	6.991	1645.83
7	8.547	2012.14
8	7.792	1834.4
9	7.102	1671.96
10	5.85	1377.21
11	7.46	1756.24
12	5.26	1238.31
